# Supplementary material for: Identification of Lagopus muta japonica food plant resources in the Northern Japan Alps using DNA metabarcoding
Source: PLoS One. 2022 Mar 10;17(3):e0252632. doi: 10.1371/journal.pone.0252632 (PMC8912148; doi:10.1371/journal.pone.0252632)
Supplement: S1 Table — 1) List of initial PCR primers. Italic characters indicate the MiSeq sequencing primers. Bold Ns indicate random bases used to improve the quality of MiSeq sequencing [48]. Single underlined characters indicate DNA barcoding primer sequences. 2) List of second PCR primers. Italic characters indicate the MiSeq sequencing primers. Bold Ns indicate random bases used to improve the quality of MiSeq sequencing [48]. Bold Xs indicate index sequences used to identify each sample. Single underlined characters indicate P5/P7 adapter sequences for MiSeq sequencing and double underlined characters indicate DNA barcoding primer sequences. (XLSX) [file pone.0252632.s002.xlsx]

## Sheet: Sheet1
S1 Table. List of PCR primers.
1) List of initial PCR primers.
Primer name		Primer sequence
rbcL_F3R3 region	rbcL_F3_1	ACACTCTTTCCCTACACGACGCTCTTCCGATCT-TATCTTGGCAGCATTCCGAGTAACTCC
	rbcL_F3_2	ACACTCTTTCCCTACACGACGCTCTTCCGATCT-N-TATCTTGGCAGCATTCCGAGTAACTCC
	rbcL_F3_3	ACACTCTTTCCCTACACGACGCTCTTCCGATCT-NN-TATCTTGGCAGCATTCCGAGTAACTCC
	rbcL_F3_4	ACACTCTTTCCCTACACGACGCTCTTCCGATCT-NNN-TATCTTGGCAGCATTCCGAGTAACTCC
	rbcL_F3_5	ACACTCTTTCCCTACACGACGCTCTTCCGATCT-NNNN-TATCTTGGCAGCATTCCGAGTAACTCC
	rbcL_F3_6	ACACTCTTTCCCTACACGACGCTCTTCCGATCT-NNNNN-TATCTTGGCAGCATTCCGAGTAACTCC
	rbcL_R3_1	GTGACTGGAGTTCAGACGTGTGCTCTTCCGATCT-GATTCGCAGATCCTCCAGACGTAGAGC
	rbcL_R3_2	GTGACTGGAGTTCAGACGTGTGCTCTTCCGATCT-N-GATTCGCAGATCCTCCAGACGTAGAGC
	rbcL_R3_3	GTGACTGGAGTTCAGACGTGTGCTCTTCCGATCT-NN-GATTCGCAGATCCTCCAGACGTAGAGC
	rbcL_R3_4	GTGACTGGAGTTCAGACGTGTGCTCTTCCGATCT-NNN-GATTCGCAGATCCTCCAGACGTAGAGC
	rbcL_R3_5	GTGACTGGAGTTCAGACGTGTGCTCTTCCGATCT-NNNN-GATTCGCAGATCCTCCAGACGTAGAGC
	rbcL_R3_6	GTGACTGGAGTTCAGACGTGTGCTCTTCCGATCT-NNNNN-GATTCGCAGATCCTCCAGACGTAGAGC
ITS_p3u4 region	ITS2-p3-F1	ACACTCTTTCCCTACACGACGCTCTTCCGATCT-YGACTCTCGGCAACGGATA
	ITS2-p3-F2	ACACTCTTTCCCTACACGACGCTCTTCCGATCT-N-YGACTCTCGGCAACGGATA
	ITS2-p3-F3	ACACTCTTTCCCTACACGACGCTCTTCCGATCT-NN-YGACTCTCGGCAACGGATA
	ITS2-p3-F4	ACACTCTTTCCCTACACGACGCTCTTCCGATCT-NNN-YGACTCTCGGCAACGGATA
	ITS2-p3-F5	ACACTCTTTCCCTACACGACGCTCTTCCGATCT-NNNN-YGACTCTCGGCAACGGATA
	ITS2-p3-F6	ACACTCTTTCCCTACACGACGCTCTTCCGATCT-NNNNN-YGACTCTCGGCAACGGATA
	ITS2-u4-R1	GTGACTGGAGTTCAGACGTGTGCTCTTCCGATCT-RGTTTCTTTTCCTCCGCTTA
	ITS2-u4-R2	GTGACTGGAGTTCAGACGTGTGCTCTTCCGATCT-N-RGTTTCTTTTCCTCCGCTTA
	ITS2-u4-R3	GTGACTGGAGTTCAGACGTGTGCTCTTCCGATCT-NN-RGTTTCTTTTCCTCCGCTTA
	ITS2-u4-R4	GTGACTGGAGTTCAGACGTGTGCTCTTCCGATCT-NNN-RGTTTCTTTTCCTCCGCTTA
	ITS2-u4-R5	GTGACTGGAGTTCAGACGTGTGCTCTTCCGATCT-NNNN-RGTTTCTTTTCCTCCGCTTA
	ITS2-u4-R6	GTGACTGGAGTTCAGACGTGTGCTCTTCCGATCT-NNNNN-RGTTTCTTTTCCTCCGCTTA
Italic characters indicate the MiSeq sequencing primers. Bold Ns indicate random bases used to improve the quality of MiSeq sequencing [48]. Single underlined characters indicate DNA barcoding primer sequences.
2) List of second PCR primers
Primer name		Primer sequence
2nd PCR-F		AATGATACGGCGACCACCGAGATCTACAC-XXXXXX-ACACTCTTTCCCTACACGACGCTCTTCCGATCT
2nd PCR-R		CAAGCAGAAGACGGCATACGAGAT-XXXXXX-GTGACTGGAGTTCAGACGTGTGCTCTTCCGATCT
Italic characters indicate the MiSeq sequencing primers. Bold Ns indicate random bases used to improve the quality of MiSeq sequencing [48]. Bold Xs indicate index sequences used to identify each sample. Single underlined characters indicate P5/P7 adapter sequences for MiSeq sequencing and double underlined characters indicate DNA barcoding primer sequences.
