# Supplementary material for: Identification of Lagopus muta japonica food plant resources in the Northern Japan Alps using DNA metabarcoding
Source: PLoS One. 2022 Mar 10;17(3):e0252632. doi: 10.1371/journal.pone.0252632 (PMC8912148; doi:10.1371/journal.pone.0252632)
Supplement: S2 Table — Input reads: number of reads in raw fastq files. Filtered reads: number of reads after preliminary quality filtering. DenoisedF/R reads: number of reads after quality filterin. Merged reads: number of merged forward-reverse reads. Nonchim reads: number of merged reads after removal of chimeric sequences. (XLSX) [file pone.0252632.s003.xlsx]

## Sheet: Sheet1
S2 Table. Sequencing statistics of rbcL and ITS2 regions.
Sample	rbcL region						ITS2 region
	Input reads	Filtered reads	DenoisedF reads	DenoisedR reads	Merged reads	Nonchim reads	Input reads	Filtered reads	DenoisedF reads	DenoisedR reads	Merged reads	Nonchim reads
150818_T1	61081	59836	59811	59811	59112	50029	23560	21628	21584	21608	10687	9799
150818_T2	65669	64450	64405	64420	63707	57295	23277	21643	21623	21625	17724	16251
150818_T3	42399	41387	41358	41255	40684	36071	20022	17831	17804	17774	10645	9689
150818_T4	60562	59522	59463	59405	58866	54739	25020	22757	22719	22708	10541	9669
150818_T6	45713	44770	44659	44636	43968	41853	22593	19921	19885	19877	9342	8613
150818_T7	53372	52812	52727	52762	52260	50189	22609	19118	18990	19057	10451	9251
150818_T8	58956	57628	57583	57566	56786	49963	23509	20795	20745	20669	17554	15062
150818_T9	47288	46484	46382	46396	45709	40182	35530	30771	30699	30708	30169	25775
150818_T10	53106	52504	52486	52486	52298	51825	32883	31499	31472	31489	31264	31104
150819_T1	95762	93236	93210	93201	92715	91869	35632	31990	31979	31983	31617	31447
150819_T2	54947	54190	54077	54039	53499	50843	33676	32094	32075	31966	31041	29522
150819_T3	24499	22596	22570	22572	22393	22115	31866	30142	30057	30069	29754	27276
150819_T4	44941	42773	42735	42706	42050	41908	12721	4706	4480	4430	4255	4248
150819_T5	44067	42580	42565	42539	42382	42074	8544	6770	6671	6645	6107	6096
150819_T6	55844	54970	54948	54945	54745	54614	25316	23627	23513	23375	22928	22888
150819_T7	50291	46457	46413	46405	46052	45777	17598	14512	14417	14365	13437	13376
150819_T8	69460	68282	68102	68089	67231	61216	32186	30618	30518	30534	30304	27819
150819_T9	86601	85577	85527	85507	85078	83665	26886	25572	25494	25538	25353	24885
150819_T10	75529	74517	74455	74430	73741	66330	33637	31186	31148	31142	30985	26783
150819_T11	71102	69695	69550	69544	68692	61373	39171	36160	36107	36093	35942	31245
150819_T12	72778	71618	71399	71354	70027	59702	37720	34295	34160	34092	33918	28328
150819_T13	54320	53459	53450	53423	53273	52935	25901	24573	24534	24554	24357	24086
150819_T14	72794	71939	71881	71895	71481	69062	30375	28661	28614	28629	28441	27200
150819_T15	63744	62939	62936	62933	62781	62105	38643	36768	36763	36754	36713	36490
150819_T16	65385	64680	64644	64624	64186	62340	32556	31331	31315	31300	31175	31024
150819_T17	66442	65580	65337	65351	64037	59320	31379	29637	29597	29560	29390	26974
150819_T18	59495	58863	58842	58808	58562	57761	32035	30648	30632	30584	30495	29736
150820_T1	57421	56639	56485	56571	55801	49948	29977	28368	28268	28282	28108	24444
150820_T3	75653	74674	74596	74612	73784	64103	22959	21827	21791	21718	21548	19969
150820_T4	10389	10300	10293	10293	10268	10259	27572	26601	26574	26590	26484	26434
150820_T5	10641	10493	10488	10485	10463	10458	14246	11960	11855	11830	10361	10311
160708_T1	28417	27653	27515	27448	26823	26658	17510	14670	14058	13917	8587	8365
160708_T2	44172	43605	43509	43536	43088	42940	20711	18759	18594	18528	17496	17222
160708_T3	63812	62696	62627	62606	62294	60085	23938	22004	21704	21722	21024	18309
160708_T4	142619	140298	140252	140178	139655	130289	25919	23543	23481	23462	22389	19872
160708_T5	67156	66065	66053	66046	65970	65970	25333	22621	22600	22588	21637	19624
160708_T6	33662	33173	33140	33130	32972	31847	28069	25057	25021	24927	24524	22671
160709_T1	70148	69174	69153	69130	68792	66598	27284	25454	25387	25304	24795	23082
160709_T2	57150	56467	56462	56452	56266	56180	22993	21106	21088	21079	20872	20192
160709_T3	67456	66680	66604	66639	66309	62043	25534	23921	23832	23855	23646	20884
160709_T4	57032	56257	56213	56238	55972	51859	28526	26480	26425	26322	26066	22797
160709_T5	65366	64496	64491	64484	64300	64117	25315	23676	23541	23550	23088	20295
160709_T6	231695	228301	228225	228232	226861	191145	23008	20630	20545	20546	19899	16625
160709_T7	72389	71410	71389	71397	71034	68604	29891	27485	27339	27347	26665	22612
160709_T8	93897	92690	92641	92639	92215	83507	32136	29725	29644	29635	26288	22102
160709_T9	83336	82346	82181	82145	81344	72747	30514	27579	27506	27505	27026	23191
160709_T10	69174	68421	68287	68378	67550	59213	24749	23049	22969	22967	20511	17621
160709_T11	61226	60476	60453	60444	59933	51450	24938	22128	22050	22088	21927	18494
160709_T12	55989	55315	55244	55292	54792	53976	31672	29674	29652	29593	28241	24614
160709_T14	97548	95761	95728	95730	95286	92308	21607	19064	19057	19055	19030	18955
160709_T15	73379	72543	72473	72500	71731	63127	19238	17494	17376	17341	15932	15301
160709_T17	69356	68473	68455	68446	68177	62032	26562	24717	24657	24661	24371	22736
160709_T18	65332	64368	64308	64347	64008	63011	23474	21827	21765	21764	21527	21251
160709_T19	81682	80621	80572	80610	80158	79304	31041	28654	28646	28640	28323	26837
160709_T20	54758	53823	53791	53813	53634	52713	27980	24889	24881	24870	24781	24228
160709_T21	55905	55286	55282	55253	55141	54990	30992	27885	27873	27873	27796	27322
160709_T22	95809	94629	94386	94560	93702	84548	19057	17059	16924	16834	15997	15322
160709_T23	53368	52863	52861	52860	52740	52740	18957	16192	16191	16191	16130	16130
160709_T24	46643	45824	45811	45797	45618	45364	8151	4370	4257	4148	3756	3756
160710_T1	38512	37928	37909	37873	37769	37763	8698	6384	6252	6213	5561	5561
160710_T2	61828	60909	60826	60884	60514	57756	26044	24514	24476	24452	24333	23371
160710_T3	51094	50322	50316	50320	50294	50191	26735	24759	24702	24727	24118	23054
160726_T1	60192	59387	59375	59361	59108	58345	28628	26793	26772	26773	26427	26103
160726_T2	14495	14293	14292	14292	14253	14189	30633	28536	28481	28503	28003	27358
160726_T3	76248	75449	75383	75391	74852	69678	23108	21507	21441	21458	20420	20074
160726_T4	47875	47368	47333	47330	47080	44408	28100	26394	26338	26281	25915	23294
160726_T5	76188	75324	75204	75188	74256	68047	26382	24482	24291	24403	24106	20844
160726_T6	75151	74086	74075	74066	73812	73721	33930	31764	31732	31695	31386	31228
160726_T7	59815	59004	58985	58996	58808	58754	25641	24034	24014	23999	23507	23402
160726_T8	51190	50642	50597	50540	50031	46167	23607	22057	21999	21908	21614	19778
160726_T9	53041	52366	52348	52312	52072	51659	49618	46440	46342	46405	45747	45539
160727_T1	57003	56071	56005	56020	55740	54789	50475	45496	45323	45315	44991	41181
160727_T2	83440	82291	82181	82278	81965	81951	72631	65312	65269	65175	58055	53464
160727_T3	65650	64884	64841	64878	64703	64302	53111	49824	49773	49652	48611	45177
160727_T4	58253	57547	57524	57527	57336	56941	53406	48542	48342	48378	39555	36912
160727_T5	45920	45375	45375	45371	45174	45174	46758	42572	42545	42555	30790	29641
160727_T6	54615	53801	53716	53784	53473	50648	43576	39814	39762	39651	36611	32549
160727_T7	50341	49751	49736	49743	49499	48812	56722	52934	52869	52771	50733	46524
160727_T21	68265	67285	67226	67224	66863	64744	25349	23022	23016	22970	22468	21430
160728_T1	72578	71800	71713	71774	71204	63446	26318	24731	24664	24658	24320	20851
161011_T1	46710	46145	46107	46114	45666	38830	25039	23625	23544	23525	23241	19878
161011_T2	49709	49151	49134	49070	48454	41339	27464	25785	25660	25700	24386	22127
161011_T3	64204	63548	63424	63440	62600	53224	31200	29478	29336	29368	28942	24737
161012_T2	60952	59892	59864	59845	59100	50917	25690	23357	23294	23243	22776	20526
161012_T4	58624	53208	53104	53098	52261	45959	26467	24685	24617	24553	23902	20319
161012_T5	47713	47042	46953	46981	46147	40640	26691	24567	24482	24477	23951	20303
161012_T7	40331	39917	39864	39897	39590	39381	25791	24244	24213	24131	23046	21188
161012_T10	45189	44397	44370	44351	44188	44067	7075	4751	4647	4609	4414	4412
180913_T1	60774	60230	60198	60128	59750	55587	32443	30126	29996	30007	29366	26076
180913_T2	42717	42150	42098	42117	41879	40548	25010	22820	22769	22705	22376	19383
180913_T3	48754	47913	47910	47907	47792	47768	20261	18508	18504	18494	17672	17362
180913_T4	52581	52017	51986	51992	51791	50878	22505	20924	20816	20805	20479	19645
180913_T5	67246	66387	66387	66380	66303	66072	18958	17610	17595	17598	17510	17021
180913_T7	60913	59985	59985	59983	59959	59959	24143	21931	21928	21908	21845	21717
180913_T10	63282	62282	62277	62263	62110	61997	22769	20677	20674	20667	20642	20579
180913_T11	55840	55303	55281	55277	55104	54350	21002	19590	19580	19504	19255	18608
180914_T10	88344	87669	87665	87655	87058	79686	16846	16284	16219	16246	15980	15692
180914_T11	86684	85604	85563	85559	85068	79511	24875	23151	23130	23060	22783	20889
180914_T12	73226	72418	72414	72393	72075	68915	23270	22226	22209	22171	22032	21654
180914_T14	66716	66012	65936	65964	65536	55918	20072	19273	19248	19195	19127	18353
180914_T15	65755	64574	64458	64485	64201	62757	5816	3604	3602	3602	3599	3599
180914_T16	61013	60177	60174	60174	60151	60143	23044	20756	20753	20744	20712	20687
180914_T17	44596	43780	43779	43776	43775	43775	17562	16291	16290	16286	16285	16157
180914_T18	78188	77151	77104	77128	76486	63774	23370	22206	22148	22107	21943	21206
180914_T19	62394	61814	61808	61799	61629	61272	23534	22567	22566	22514	22439	22204
Total	6542876	6439813	6434286	6434321	6390475	6030040	2865065	2626668	2619369	2617021	2479388	2307861
Average	62313.1	61331.6	61278.9	61279.2	60861.7	57429	27286.3	25015.9	24946.4	24924	23613.2	21979.6
Standard deviation	24512.6	24223.1	24212.7	24216.4	24083.2	21066	10016.2	9581.23	9589.08	9589.19	9462.14	8782.54
Maximum	10389	10300	10293	10293	10268	10259	5816	3604	3602	3602	3599	3599
Minimum	231695	228301	228225	228232	226861	191145	72631	65312	65269	65175	58055	53464
Input reads: number of reads in raw fastq files.
Filtered reads: number of reads after preliminary quality filtering.
DenoisedF/R reads: number of reads after quality filterin.
Merged reads: number of merged forward-reverse reads.
Nonchim reads: number of merged reads after removal of chimeric sequences.
