# Supplementary material for: Identification of Lagopus muta japonica food plant resources in the Northern Japan Alps using DNA metabarcoding
Source: PLoS One. 2022 Mar 10;17(3):e0252632. doi: 10.1371/journal.pone.0252632 (PMC8912148; doi:10.1371/journal.pone.0252632)
Supplement: S3 Table — (XLSX) [file pone.0252632.s004.xlsx]

## Sheet: Sheet1
S3 Table. Homology search results using blastn of each fecal sample using the local rbcL local database and NCBI.
ASV name	Sequence		Local blast result						NCBI blast result						Local and NCBI blast result							Fecal samples
			Food plant	Estimation level	Homology	E-value	Bit Score		Identify food plant	Estimation level	Homology	E-value	Bit Score		Food plant	Estimation level	Homology	E-value	Bit Score	Detection database		150818_T1	150818_T2	150818_T3	150818_T4	150818_T6	150818_T7	150818_T8	150818_T9	150818_T10	150819_T1	150819_T2	150819_T3	150819_T4	150819_T5	150819_T6	150819_T7	150819_T8	150819_T9	150819_T10	150819_T11	150819_T12	150819_T13	150819_T14	150819_T15	150819_T16	150819_T17	150819_T18	150820_T1
rbcL_001	TCAACCGGGAGTTCCGCCTGAAGAAGCAGGGGCCGCGGTAGCTGCGGAATCTTCTACTGGTACATGGACAACAGTGTGGACTGATGGACTTACTAGCCTTGATCGTTACAAAGGGCGATGCTACCACATCGAGCCTGTTGCTGGAGACGACAATCAATATATTGCTTATGTAGCTTATCCTTTAGACCTTTTTGAAGAAGGTTCTGTTACTAACATGTTTACTTCGATTGTGGGTAATGTATTTGGGTTCAAAGCCCTGCGT		Empetrum nigrum var. japonicum	Species level	100	4.77e-140	484		Empetrum nigrum var. japonicum	Species level	100	1.1e-132	484		Empetrum nigrum var. japonicum	Species level	100	4.77e-140	484	local		569	555	697	890	770	22	296	352	787	0	33	295	0	0	0	15	274	514	521	251	69	549	796	1000	904	87	608	60
rbcL_002	TCAACCGGGAGTTCCACCTGAAGAAGCAGGGGCCGCGGTAGCTGCGGAATCTTCTACTGGTACATGGACAACTGTGTGGACTGATGGACTTACTAGCCTTGATCGTTACAAAGGTCGATGCTACCACATCGAGCCCGTTCCTGGAGACGAAAATCAATTTATTGCTTATGTAGCTTATCCTTTAGACCTTTTTGAAGAAGGTTCAGTTACTAACATGTTTACTTCCATTGTGGGTAATGTTTTTGGGTTCAAAGCCCTACGG		Vaccinium ovalifolium var. ovalifolium	Species level	100	4.77e-140	484		Vaccinium ovalifolium	Species level	100	1.1e-132	484		Vaccinium ovalifolium var. ovalifolium	Species level	100	4.77e-140	484	local		184	436	116	69	14	0	299	17	22	0	0	0	13	0	0	0	0	0	12	205	229	22	0	0	20	265	7	280
rbcL_003	TCAACCGGGAGTTCCACCTGAAGAAGCAGGCGCCGCGGTAGCCGCGGAATCTTCTACCGGTACATGGACAACAGTGTGGACTGATGGACTTACTAGCCTTGATCGTTACAAAGGGAGATGCTACCACATCGAGCCTGTTGCTGGAGACGATAATCAATATATTGCTTATGTAGCTTATCCTTTAGACCTTTTTGAAGAAGGTTCTGTTACTAACATGTTTACTTCCATTGTGGGTAATGTATTTGGGTTCAAAGCCCTGCGC		Kalmia procumbens	Species level	100	4.77e-140	484		Kalmia procumbens	Species level	100	1.1e-132	484		Kalmia procumbens	Species level	100	4.77e-140	484	local		0	0	0	0	23	0	175	86	87	0	0	130	0	0	988	0	0	0	0	5	0	21	37	0	8	0	0	0
rbcL_004	TCAACCGGGAGTTCCACCTGAAGAAGCAGGGGCCGCGGTAGCTGCGGAATCTTCTACTGGTACATGGACAACTGTGTGGACTGATGGACTTACTAGCCTTGATCGTTACAAAGGTCGATGCTACCACATCGAGCCCGTTCCTGGAGACGAAAATCAATTTATTGCTTATGTAGCTTATCCTTTAGACCTTTTTGAAGAAGGTTCAGTTACTAACATGTTTACTTCCATTGTGGGTAATGTTTTTGGGTTCAAAGCCCTGCGG		Vaccinium sp. (V. uliginosum var. japonicum, V. shikokianum, V. smallii var. smallii)	Genus level	100	4.77e-140	484		Vaccinium sp. (V. uliginosum, V. hirtum)	Genus level	100	1.1e-132	484		Vaccinium sp. (V. uliginosum var. japonicum, V. shikokianum, V. smallii var. smallii)	Genus level	100	4.77e-140	484	local		0	0	37	0	0	0	92	0	0	0	16	222	0	0	0	0	12	0	12	10	0	0	0	0	0	63	18	0
rbcL_005	TCAACCTGGAGTTCCACCTGAAGAAGCGGGAGCCGCGGTAGCTGCCGAATCTTCTACTGGTACATGGACCACTGTGTGGACCGATGGACTTACCAGCCTTGATCGTTACAAAGGGCGCTGCTACGAAATCGAGCCCGTTGCTGGAGAAGAAAATCAATATATCGCTTATGTAGCTTACCCATTAGACCTTTTTGAAGAAGGTTCTGTTACTAACATGTTTACTTCTATTGTAGGTAATGTATTTGGGTTCAAAGCCCTGCGC		Tilingia ajanensis	Species level	100	4.77e-140	484		Tilingia ajanensis	Species level	100	1.1e-132	484		Tilingia ajanensis	Species level	100	4.77e-140	484	local		0	0	0	0	54	0	0	286	0	0	143	0	0	0	0	28	90	0	0	0	195	0	0	0	0	50	55	358
rbcL_006	TCAACCTGGAGTTCCGCCTGAGGAAGCAGGGGCAGCGGTAGCTGCGGAATCTTCTACTGGTACATGGACAACTGTATGGACTGACGGGCTTACCAGTCTTGATCGTTATAAAGGGCGATGCTACCACATTGAACCTGTTGCTGGAGAAGAAAATCAATTTATTGCTTATGTAGCTTATCCCTTAGACCTTTTTGAAGAAGGTTCGGTTACTAACATGTTTACTTCCATTGTAGGTAATGTGTTTGGGTTCAAGGCCCTGCGC		Sieversia pentapetala	Species level	100	4.77e-140	484		No hit	No hit	< 98.0	No hit	No hit		Sieversia pentapetala	Species level	100	4.77e-140	484	local		0	0	0	0	110	0	0	71	0	0	0	0	15	0	0	29	6	0	0	0	0	0	0	0	0	14	0	192
rbcL_007	TCAACCCGGAGTTCCGCCTCAAGAAGCAGGGGCTGCAGTAGCTGCAGAATCTTCTACTGGTACATGGACAACTGTGTGGACGGATGGACTTACCAGCCTTGATCGTTACAAAGGACGATGCTACCACATTGAGACCATTGTGGGGGAGGAAGATCAATTTTTTGCTTATGTAGCTTATCCTTTAGACCTTTTTGAAGAAGGTTCTGTTACTAACATGTTTACTTCCATTGTGGGTAATGTATTTGGTTTCAAAGCCCTACGA		Aletris foliata	Species level	100	4.77e-140	484		Spiranthes sinensis	Species level	98.1	2.4e-124	457		Aletris foliata	Species level	100	4.77e-140	484	local		0	0	0	0	0	0	0	0	0	0	0	0	0	0	0	0	0	0	0	0	0	0	0	0	0	0	0	0
rbcL_008	TCAACCGGGAGTTCCACCTGAAGAAGCAGGGGCCGCGGTAGCTGCGGAATCTTCTACCGGTACATGGACAACAGTGTGGACTGATGGACTTACTAGCCTTGATCGTTATAAAGGGCGATGCTACCACATCGAGCCTGTTGCTGGAGACGAAAATCAATATATTGCTTATGTTGCTTATCCTTTAGACCTTTTTGAAGAAGGTTCTGTTACTAACATGTTTACTTCTATTGTGGGTAATGTATTTGGGTTCAAAGCCCTGCGC		Phyllodoce aleutica	Species level	100	4.77e-140	484		Phyllodoce aleutica	Species level	100	1.1e-132	484		Phyllodoce aleutica	Species level	100	4.77e-140	484	local		247	0	60	41	10	0	0	0	0	0	0	0	0	0	0	0	0	0	0	0	0	0	0	0	0	0	0	0
rbcL_009	TCAACCTGGAGTTCCACCTGAAGAAGCGGGGGCCGCGGTAGCTGCCGAATCTTCTACTGGTACATGGACCACTGTGTGGACCGATGGACTTACCAGCCTTGATCGTTACAAAGGGCGCTGCTACGGAATCGAGCCCGTTGCTGGAGAAGAAAATCAATTTATCGCTTATGTAGCTTACCCATTAGACCTTTTTGAAGAAGGTTCTGTTACTAACATGTTTACTTCCATTGTAGGTAATGTATTTGGGTTCAAAGCCCTGCGC		Peucedanum multivittatum	Species level	100	4.77e-140	484		Angelica polymorpha	Species level	100	1.1e-132	484		Peucedanum multivittatum	Species level	100	4.77e-140	484	local		0	0	0	0	0	0	0	0	0	0	0	0	0	0	0	0	0	0	0	0	0	0	0	0	0	0	0	0
rbcL_010	TCAACCGGGAGTTCCACCTGAAGAAGCAGGGGCCGCGGTAGCTGCGGAATCTTCTACTGGTACATGGACAACTGTGTGGACTGATGGACTTACTAGCCTTGATCGTTACAAAGGTCGATGCTACCACATCGAGCCCGTTCCTGGAGACGAAAATCAATTTATTGCTTATGTAGCTTATCCTTTAGACCTTTTTGAAGAAGGTTCAGTTACTAACATGTTTACTTCCATTGTGGGTAATGTTTTTGGGTTCAAAGCTCTGCGG		Vaccinium vitis-idaea	Species level	100	4.77e-140	484		Vaccinium vitis-idaea	Species level	100	1.1e-132	484		Vaccinium vitis-idaea	Species level	100	4.77e-140	484	local		0	0	0	0	0	0	0	0	0	0	22	0	0	0	0	0	30	227	0	0	0	74	0	0	0	0	0	0
rbcL_011	TCAACCTGGAGTTCCACCTGAGGAAGCAGGGGCCGCGGTAGCTGCTGAATCTTCTACTGGTACATGGACAACTGTATGGACTGACGGTCTTACCAGTCTTGATCGTTACAAAGGTCGATGCTACCACATCGAGCCTGTTGCTGGAGAAGAAAGTCAATTTATTGCTTATGTAGCTTACCCCTTAGACCTTTTTGAAGAAAGTTCTGTTACTAACATGTTTACTTCCATTGTAGGTAATGTGTTTGGGTTCAAGGCCCTGCGC		Sorbus commixta	Species level	99.62	2.22e-138	479		Sorbus commixta	Species level	99.62	5.13e-131	479		Sorbus commixta	Species level	99.62	2.22e-138	479	local		0	9	23	0	19	0	0	0	85	574	34	30	489	307	12	441	0	41	0	0	0	0	0	0	0	0	0	0
rbcL_012	TCAACCCGGAGTTCCACCTGAAGAAGCAGGAGCTGCGGTAGCTGCCGAATCTTCTACTGGTACATGGACAACTGTTTGGACTGATGGACTTACCAGTCTTGATCGTTACAAAGGACGATGCTACCACATCGAACCCGTTCCTGGAGATGAAAATCAATTTATTGCTTATGTAGCTTATCCTTTAGACCTTTTTGAAGAAGGTTCTGTTACTAATATGTTTACTTCCATTGTAGGTAATGTATTTGGTTTCAAAGCCCTACGA		Juncus filiformis	Species level	100	4.77e-140	484		Juncus filiformis	Species level	100	1.1e-132	484		Juncus filiformis	Species level	100	4.77e-140	484	local		0	0	0	0	0	958	0	89	0	0	0	0	0	0	0	16	0	0	398	240	240	0	26	0	0	0	0	0
rbcL_013	TCAGCCCGGGGTTCCGCCCGAAGAAGCAGGGGCTGCAGTAGCTGCCGAATCTTCTACTGGTACATGGACAACTGTTTGGACTGATGGACTTACCAGTCTTGATCGTTACAAAGGGCGATGCTATCACATTGAGCCCGTTGTTGGGGAGGAAAATCAATATATCGCTTATGTAGCTTATCCATTAGACCTATTTGAAGAGGGTTCTGTTACTAACATGTTTACTTCCATTGTGGGTAACGTATTTGGTTTCAAAGCCCTACGC		Sasa kurilensis	Species level	100	4.77e-140	484		Sasa kurilensis	Species level	100	1.1e-132	484		Sasa kurilensis	Species level	100	4.77e-140	484	local		0	0	0	0	0	0	0	99	0	0	0	308	0	0	0	0	62	130	41	265	165	334	141	0	0	131	164	110
rbcL_014	TCAACCTGGAGTTCCGCCCGAGGAAGCAGGAGCAGCGGTAGCTGCGGAATCTTCTACTGGTACATGGACAACTGTATGGACTGACGGGCTTACCAATCTTGATCGTTACAAAGGACGATGCTACGGAATTGAACCTGTTCCTGGAGAAGAAAATCAATTTATTGCTTATGTAGCTTACCCCTTAGACCTTTTTGAAGAGGGTTCGGTTACTAACATGTTTACTTCCATTGTAGGTAATGTATTTGGGTTCAAGGCCTTGCGT		Potentilla matsumurae	Species level	100	4.77e-140	484		No hit	No hit	< 98.0	No hit	No hit		Potentilla matsumurae	Species level	100	4.77e-140	484	local		0	0	0	0	0	0	0	0	0	0	0	0	0	0	0	11	0	0	0	0	0	0	0	0	0	0	0	0
rbcL_015	TCAACCAGGAGTTCCACCTGAAGAAGCAGGGGCCGCGGTAGCGGCGGAATCTTCTACTGGTACATGGACAACTGTGTGGACTGATGGACTTACTAGCCTTGATCGTTACAAAGGTCGATGCTACCACATCGAGCCCGTTCCTGGAGACGAAAATCAATTTATTGCTTATGTAGCTTATCCTTTAGACCTTTTTGAAGAAGGTTCAGTTACTAACATGTTTACTTCCATTGTGGGTAATGTATTTGGCTTTAAAGCCCTGCGC		Gaultheria adenothrix	Species level	100	4.77e-140	484		Gaultheria pyroloides	Species level	98.9	3.08e-128	470		Gaultheria adenothrix	Species level	100	4.77e-140	484	local		0	0	0	0	0	0	0	0	0	0	0	0	0	0	0	0	0	0	0	0	0	0	0	0	0	0	0	0
rbcL_016	TCAACCTGGAGTTCCGCCTGAGGAAGCAGGGGCAGCAGTAGCTGCTGAATCTTCTACTGGTACATGGACAACTGTGTGGACCGATGGACTTACTAGTCTTGATCGTTACAAAGGACGATGCTACCACATCGAGCCAGTTGCTGGAGAAGAAAGTCAATTTATTGCTTATGTAGCTTACCCCTTAGACCTTTTTGAAGAAGGTTCTGTTACTAACATGTTTACTTCCATTGTGGGTAATGTATTTGGATTCAAGGCCCTGCGT		Betula ermanii	Species level	100	4.77e-140	484		Betula ermanii	Species level	100	1.1e-132	484		Betula ermanii	Species level	100	4.77e-140	484	local		0	0	0	0	0	0	0	0	0	0	0	0	0	162	0	0	0	0	0	0	0	0	0	0	0	0	0	0
rbcL_017	TCAACCTGGAGTTCCACCTGAGGAAGCAGGGGCCGCGGTAGCTGCTGAATCTTCTACTGGTACATGGACAACTGTATGGACTGACGGTCTTACCAGTCTTGATCGTTACAAAGGTCGATGCTACCACATCGAGCCTGTTGCTGGAGAAGAAAGTCAATTTATTGCTTATGTAGCTTACCCCTTAGACCTTTTTGAAGAAGGTTCTGTTACTAACATGTTTACTTCCATTGTAGGTAATGTGTTTGGGTTCAAGGCCCTGCGC		Sorbus commixta	Species level	100	4.77e-140	484		Sorbus commixta	Species level	100	1.1e-132	484		Sorbus commixta	Species level	100	4.77e-140	484	local		0	0	0	0	0	0	0	0	0	66	56	15	148	440	0	120	0	0	0	0	0	0	0	0	0	0	0	0
rbcL_018	TCAACCTGGAGTTCCACCTGAAGAAGCAGGGGCCGCGGTAGCTGCCGAATCTTCTACTGGTACATGGACAACTGTGTGGACCGACGGACTTACTAGCCTTGATCGTTACAAAGGGCGCTGCTACCACATCGAGCCCGTTGCTGGAGAAGAAAGTCAATTTATTGCTTATGTAGCTTATCCCTTAGACCTTTTTGAAGAAGGTTCTGTTACTAATATGTTTACTTCCATTGTGGGTAATGTATTTGGGTTCAAAGCTCTGCGT		Cornus canadensis	Species level	100	4.77e-140	484		Cornus canadensis	Species level	100	1.1e-132	484		Cornus canadensis	Species level	100	4.77e-140	484	local		0	0	0	0	0	0	0	0	0	0	580	0	0	0	0	0	481	44	0	0	0	0	0	0	0	0	0	0
rbcL_019	TCAACCCGGAGTTCCACCCGAAGAAGCAGGGGCTGCAGTAGCTGCCGAATCTTCTACTGGTACATGGACAACTGTGTGGACTGATGGACTTACCAGCCTTGATCGTTACAAAGGACGATGCTACCACATCGAGACTGTTGTTGGGGAGGAAAATCAGTATATTGCTTATGTAGCTTATCCTTTAGATCTTTTTGAAGAAGGTTCTGTTACTAACATGTTTACTTCCATTGTGGGTAATGTTTTTGGGTTCAAAGCTCTACGA		Triantha japonica	Species level	100	4.77e-140	484		Triantha japonica	Species level	99.62	5.13e-131	479		Triantha japonica	Species level	100	4.77e-140	484	local		0	0	0	0	0	0	0	0	0	0	0	0	0	0	0	0	0	0	0	0	0	0	0	0	0	26	0	0
rbcL_020	TCAACCCGGAGTTCCGCCTGAAGAAGCAGGGGCTGCAGTAGCTGCCGAATCTTCTACTGGTACATGGACAACTGTGTGGACCGATGGACTTACCAGCCTTGATCGTTACAAAGGACGATGCTACCACATCGAGCCCGTTCCTGGAGAAACAGATCAATATATCTGTTATGTAGCTTACCCTTTAGACCTTTTTGAAGAAGGTTCTGTTACGAACATGTTTACTTCCATTGTAGGAAATGTATTTGGATTCAAAGCCTTGCGT		Pedicularis yezoensis	Species level	100	4.77e-140	484		Triantha japonica	Species level	99.62	5.13e-131	479		Pedicularis yezoensis	Species level	100	4.77e-140	484	local		0	0	0	0	0	0	0	0	0	0	0	0	0	0	0	0	0	0	0	0	0	0	0	0	0	0	0	0
rbcL_021	TCAACCTGGAGTTCCACCTGAAGAAGCAGGGGCCGCGGTAGCTGCGGAATCTTCTACAGGTACATGGACAACTGTGTGGACCGATGGACTTACCAGCCTTGATCGTTACAAAGGACGATGCTACGACATCGAGCCTGTTGCTGGAGAGGAGAACCAATATATTTGTTATGTAGCTTACCCTTTAGACCTTTTTGAAGAAGGTTCGGTTACTAACATGTTTACTTCCATTGTGGGTAATGTATTTGGGTTCAAAGCGCTACGC		No hit	No hit	< 98.0	No hit	No hit		No hit	No hit	< 98.0	No hit	No hit		No hit (homology 98% <)	No hit	homology less than 98%	-	-	No hit		0	0	0	0	0	0	0	0	0	204	29	0	157	91	0	137	0	0	0	0	0	0	0	0	0	0	0	0
rbcL_022	TCAACCTGGAGTTCCGCCTGAAGAAGCAGGGGCCGCAGTAGCTGCCGAATCTTCTACTGGTACATGGACAACTGTGTGGACCGATGGACTTACGAGCCTTGATCGTTACAAAGGGCGATGCTATGGAATTGAGCCTGTTCCTGGAGAAGAAAGTCAATTTATTGCTTATGTAGCTTACCCATTAGACCTTTTTGAAGAAGGTTCTGTTACTAACATGTTTACTTCCATTGTAGGTAATGTATTTGGGTTCAAAGCCCTGCGT		Ixeridium dentatum subsp. kimuranum	Species level	100	4.77e-140	484		Asteracea	Family level	100	1.1e-132	484		Ixeridium dentatum subsp. kimuranum	Species level	100	4.77e-140	484	local		0	0	0	0	0	0	0	0	0	0	0	0	0	0	0	0	0	0	0	0	0	0	0	0	0	0	0	0
rbcL_023	TCAACCTGGAGTTCCGCCTGAAGAAGCGGGTGCCGCGGTAGCTGCTGAATCTTCTACTGGTACATGGACAACTGTGTGGACCGATGGGCTTACCAGTCTTGATCGTTACAAAGGACGATGCTACCACATCGAGCCAGTTGCTGGAGAAGAAAGTCAATTTATTGCTTATGTAGCTTATCCCTTAGACCTTTTTGAAGAAGGTTCTGTTACTAACATGTTTACTTCCATTGTGGGTAATGTATTTGGGTTCAAGGCCCTGCGT		No hit	No hit	< 98.0	No hit	No hit		No hit	No hit	< 98.0	No hit	No hit		No hit (homology 98% <)	No hit	homology less than 98%	-	-	No hit		0	0	0	0	0	0	0	0	0	0	0	0	0	0	0	0	0	0	0	0	0	0	0	0	0	0	0	0
rbcL_024	TCAACCGGGAGTTCCGCCTGAAGAAGCAGGCGCTGCGGTAGCAGCCGAATCTTCTACTGGTACATGGACAACTGTGTGGACTGATGGACTTACCAGTCTCGATCGTTACAAAGGACGATGCTACCACATCGAGGCCGTTGTTGGGGAGGAAAATCAATATATTGCTTATGTAGCTTATCCTTTAGACCTTTTTGAAGAAGGTTCTGTTACTAACATGTTTACTTCCATTGTGGGTAATGTTTTTGGTTTCAAAGCTCTGCGA		Dactylorhiza aristata	Species level	100	4.77e-140	484		No hit	No hit	< 98.0	No hit	No hit		Dactylorhiza aristata	Species level	100	4.77e-140	484	local		0	0	0	0	0	0	0	0	0	0	0	0	0	0	0	0	0	0	0	24	0	0	0	0	0	287	0	0
rbcL_025	TCAACCTGGAGTTCCACCTGAAGAAGCAGGGGCCGCAGTAGCTGCCGAATCTTCTACTGGTACATGGACAACTGTGTGGACCGATGGACTTACGAGCCTTGATCGTTACAAAGGGCGATGCTATCACATCGAGCCCGTTCCTGGAGAAGAAAATCAATTTATTGCTTATGTAGCTTACCCATTAGACCTTTTTGAAGAAGGTTCTGTTACTAACATGTTTACTTCCATTGTAGGTAATGTATTTGGGTTCAAAGCCCTGCGT		Nephrophyllidium crista-galli subsp. japonicum	Species level	100	4.77e-140	484		Nephrophyllidium crista-galli subsp. japonicum	Species level	100	1.1e-132	484		Nephrophyllidium crista-galli subsp. japonicum	Species level	100	4.77e-140	484	local		0	0	0	0	0	0	0	0	0	0	0	0	0	0	0	0	0	0	0	0	0	0	0	0	0	0	0	0
rbcL_026	TCAACCTGGAGTGCCCCCCGAAGAAGCGGGAGCAGCGGTAGCTGCCGAATCTTCCACTGGTACGTGGACCACTGTTTGGACCGATGGCCTTACCAGTCTTGATCGCTACAAGGGGCGATGCTATGATATTGAACCCGTTCCTGGAGAAGAAACTCAATTTATTGCCTATGTAGCTTACCCTTTAGACCTTTTTGAAGAAGGCTCTGTGACTAACCTGTTTACTTCTATTGTAGGTAATGTATTTGGATTCAAAGCTTTACGG		Juniperus communis var. hondoensis	Species level	100	4.77e-140	484		No hit	No hit	< 98.0	No hit	No hit		Juniperus communis var. hondoensis	Species level	100	4.77e-140	484	local		0	0	0	0	0	0	0	0	0	0	0	0	0	0	0	0	0	0	0	0	0	0	0	0	0	0	0	0
rbcL_027	TCAACCAGGAGTTCCACCTGAAGAAGCAGGGGCCGCGGTAGCGGCGGAATCTTCTACTGGTACATGGACAACTGTGTGGACTGATGGACTTACTAGCCTTGATCGTTACAAAGGTCGATGCTACCACATCGAGCCCGTTGCTGGAGACGAAAATCAATTTATTGCTTATGTAGCTTATCCTTTAGACCTTTTTGAAGAAGGTTCAGTTACTAACATGTTTACTTCCATTGTGGGTAATGTATTTGGCTTCAAAGCCCTGCGC		Gaultheria pyroloides	Species level	100	4.77e-140	484		Gaultheria pyroloides	Species level	99.62	1.43e-131	481		Gaultheria pyroloides	Species level	100	4.77e-140	484	local		0	0	0	0	0	0	0	0	0	0	0	0	0	0	0	0	0	0	0	0	86	0	0	0	52	0	0	0
rbcL_028	TCAACCTGGAGTTCCACCAGAAGAAGCAGGGGCCGCGGTAGCTGCCGAATCTTCTACTGGTACATGGACAACTGTGTGGACCGATGGACTTACCAGCCTTGATCGTTACAAAGGACGATGCTACAACATCGAGCCTGTTCCTGGAGAAGAAAGTCAATTTATTGCTTATGTAGCTTACCCATTAGACCTTTTTGAAGAAGGTTCTGTTACTAACATGTTTACTTCCATTGTGGGTAATGTATTTGGCTTCAAAGCCCTGCGC		Persicaria weyrichii var. weyrichii	Species level	100	4.77e-140	484		Rumex lapponicus	Species level	100	1.1e-132	484		Persicaria weyrichii var. weyrichii	Species level	100	4.77e-140	484	local		0	0	0	0	0	0	0	0	0	0	0	0	0	0	0	0	0	0	0	0	0	0	0	0	0	0	0	0
rbcL_029	TCAGCCTGGGGTTCCGCCCGAAGAAGCAGGGGCTGCAGTAGCTGCCGAATCTTCTACTGGTACATGGACAACTGTTTGGACTGATGGACTTACCAGTCTTGATCGTTACAAAGGACGATGCTATCACATCGAGCCTGTTGCTGGGGAAGACAGCCAATGGATCTGTTATGTAGCTTATCCATTAGACCTATTTGAGGAGGGTTCCGTTACTAACATGTTTACTTCCATTGTGGGTAACGTATTTGGGTTCAAAGCCCTACGT		Calamagrostis longiseta	Species level	98.09	1.04e-131	457		Bromus sp. (B. inermis, B. pacificus)	Genus level	98.85	1.11e-127	468		Bromus sp. (B. inermis, B. pacificus)	Genus level	98.85	1.11e-127	468	NCBI		0	0	0	0	0	0	0	0	0	0	0	0	29	0	0	0	0	0	0	0	0	0	0	0	16	36	141	0
rbcL_030	TCAACCTGGGGTTCCGCCGGAAGAAGCAGGGGCTGCAGTAGCTGCCGAATCTTCTACTGGTACATGGACAACTGTTTGGACTGATGGACTTACCAGTCTTGATCGTTACAAAGGACGATGCTATCACATCGAGCCTGTTGCTGGGGAAGACAACCAATGGATCTGTTATGTAGCTTATCCATTAGACCTATTTGAAGAGGGTTCCGTTACTAACATGTTTACTTCCATTGTGGGTAACGTATTTGGTTTCAAAGCCCTACGT		Calamagrostis longiseta	Species level	100	4.77e-140	484		Poaceae	Family level	100	1.1e-132	484		Calamagrostis longiseta	Species level	100	4.77e-140	484	local		0	0	0	0	0	0	0	0	0	0	0	0	17	0	0	0	0	0	0	0	0	0	0	0	0	0	0	0
rbcL_031	TCAACCTGGAGTTCCACCTGAGGAAGCAGGGGCCGCGGTAGCTGCCGAATCTTCTACTGGTACATGGACAACTGTGTGGACCGATGGACTTACCAGCCTTGATCGTTACAAAGGACGATGCTACCACATCGAGCTCGTTGCTGGAGAAGAAAACAATATATTGCTTTTGTAGTTGTAGCTTACCCTTTAGACCTTTTTGAAGAAAGTTCTGTTACTTACATCTTTACTTCCATTGTGGGTAATGTAATTTGGGTTCAAAGCCCTACGC		No hit	No hit	< 98.0	No hit	No hit		No hit	No hit	< 98.0	No hit	No hit		No hit (homology 98% <)	No hit	homology less than 98%	-	-	No hit		0	0	0	0	0	0	0	0	0	0	0	0	0	0	0	0	0	0	0	0	0	0	0	0	0	0	0	0
rbcL_034	TCAACCTGGAGTTCCGCCTGAAGAAGCAGGTGCCGCGGTAGCTGCTGAATCTTCTACTGGTACATGGACAACTGTGTGGACCGATGGGCTTACCAGTCTTGATCGTTACAAAGGACGATGCTACCACATCGAGCCCGTTGCTGGAGAAGAAAATCAATATATTGCTTATGTAGCTTATCCCTTAGACCTTTTTGAAGAAGGTTCTGTTACTAACATGTTTACTTCCATTGTGGGTAATGTATTTGGATTCAAGGCCCTGCGC		No hit	No hit	< 98.0	No hit	No hit		No hit	No hit	< 98.0	No hit	No hit		No hit (homology 98% <)	No hit	homology less than 98%	-	-	No hit		0	0	0	0	0	0	0	0	0	0	0	0	0	0	0	0	0	0	0	0	0	0	0	0	0	0	0	0
rbcL_035	TCAACCCGGAGTTCCACCTGAAGAAGCAGGGGCCGCGGTAGCTGCCGAATCTTCTACTGGTACATGGACAACTGTGTGGACCGATGGACTTACTAGCCTTGATCGTTACAAAGGGCGATGCTACCACATCGAGCCCGTTCTTGGAGAAGAAGATCAATATATTGCTTATGTAGCTTATCCCTTAGACCTTTTTGAGGAAGGTTCTGTTACTAACATGTTTACTTCTATTGTAGGTAATGTATTTGGGTTCAAAGCCCTACGT		Gentiana nipponica	Species level	100	4.77e-140	484		No hit	No hit	< 98.0	No hit	No hit		Gentiana nipponica	Species level	100	4.77e-140	484	local		0	0	0	0	0	0	113	0	0	0	0	0	0	0	0	0	0	0	0	0	0	0	0	0	0	0	0	0
rbcL_036	TCAACCTGGAGTGCCGCCTGAGGAAGCAGGGGCAGCAGTAGCTGCTGAATCTTCTACTGGTACATGGACAACTGTGTGGACCGATGGACTTACTAGTCTTGATCGTTACAAAGGACGATGCTACCACATCGAGCCAGTTGCTGGAGAAGAAAGTAAATTTATTGCTTATGTAGCTTACCCCTTAGACCTTTTTGAAGAAGGTTCTGTTACTAACATGTTTACTTCCATTGTGGGTAATGTATTTGGATTCAAGGCCCTGCGT		Betula ermanii	Species level	99.24	1.03e-136	473		Alnus sp. (A. alnobetula subsp. maximowiczii, A. hirsuta var. sibirica)	Genus level	99.62	5.13e-131	479		Alnus sp. (A. alnobetula subsp. maximowiczii, A. hirsuta var. sibirica)	Genus level	99.62	5.13e-131	479	NCBI		0	0	0	0	0	0	0	0	0	0	0	0	0	0	0	0	0	0	0	0	0	0	0	0	0	0	0	0
rbcL_037	TCAACCTGGAGTTCCACCGGAAGAAGCAGGGGCCGCGGTAGCTGCCGAATCTTCTACTGGTACATGGACAACTGTGTGGACCGACGGACTTACTAGCCTTGATCGTTACAAAGGGCGCTGCTACCACATCGAGCCCGTTGCTGGAGAAGAAAGTCAATTTATTGCTTATGTAGCTTATCCCTTAGACCTTTTTGAAGAAGGTTCTGTTACTAATATGTTTACTTCCATTGTGGGTAATGTATTTGGGTTCAAAGCTCTGCGT		Cornus canadensis	Species level	99.62	2.22e-138	479		Cornus canadensis	Species level	99.62	5.13e-131	479		Cornus canadensis	Species level	99.62	2.22e-138	479	local		0	0	0	0	0	0	0	0	0	94	0	0	0	0	0	0	0	0	0	0	0	0	0	0	0	0	0	0
rbcL_038	TCAACCTGGGGTGCCAGCCGAGGAAGCGGGTGCAGCAGTAGCTGCTGAATCTTCCACCGGTACATGGACCACTGTTTGGACCGATGGACTTACTAGTCTCGATCGTTACAAGGGTCGATGCTATGACATCGAGCCCGTTCCTGGAGAGGAGAATCAATTTATTGCCTATGTAGCTTACCCCTTAGACCTTTTCGAAGAAGGTTCTGTTACTAACCTGTTCACTTCCATTGTAGGTAATGTATTTGGATTCAAGGCCCTACGG		Pinus pumila	Species level	100	4.77e-140	484		Pinus pumila	Species level	100	1.1e-132	484		Pinus pumila	Species level	100	4.77e-140	484	local		0	0	0	0	0	0	0	0	0	0	0	0	0	0	0	0	0	0	0	0	0	0	0	0	0	0	0	0
rbcL_039	TCAACCGGGAGTTCCACCTGAAGAAGCAGGGGCCGCGGTAGCTGCGGAATCTTCTACCGGTACATGGACAACAGTGTGGACTGATGGACTTACTAGCCTTGATCGTTATAAAGGGCGATGCTACCACATCGAGCCTGTTCCTGGAGACGAAAATCAATATATTGCTTATGTTGCTTATCCTTTAGACCTTTTTGAAGAAGGTTCTGTTACTAACATGTTTACTTCTATTGTGGGTAATGTATTTGGGTTCAAAGCCCTGCGC		Phyllodoce nipponica	Species level	100	4.77e-140	484		Phyllodoce sp. (P. aleutica, P. nipponica)	Genus level	99.62	5.13e-131	479		Phyllodoce nipponica	Species level	100	4.77e-140	484	local		0	0	0	0	0	0	0	0	0	0	0	0	0	0	0	0	0	0	0	0	0	0	0	0	0	0	0	0
rbcL_040	CATGATAGATTCACGCACTATACTCGACCGTCCCGGAGCAAACCAGTTAATAGGGCGCGGGGATATGCTTTTCCTGCAAGGTTCCGACCCGGTACGGGTACAATGCGCTTTCATCGACACACCAGAAGTAGTGGATATAACGGAATTTATCTCCCGACAACAGGGGTATCCTACCGCATTCTTACTGCCTGAGGTGGAGAATGAAAATGAAAGTGGCAATCTTGATGATGTTGACATGAACTGTCTGGATCCATTGTTCAAAGATGCAGCACGCCTGATAGTTTCCAGTCAGCAGG		No hit	No hit	< 98.0	No hit	No hit		No hit	No hit	< 98.0	No hit	No hit		No hit (homology 98% <)	No hit	homology less than 98%	-	-	No hit		0	0	0	0	0	0	0	0	0	0	0	0	0	0	0	0	0	0	0	0	0	0	0	0	0	0	0	0
rbcL_041	TCAACCAGGAGTTCCACCTGAAGAAGCAGGGGCCGCGGTAGCTGCGGAATCTTCTACCGGTACATGGACAACAGTGTGGACGGATGGACTTACTAGCCTTGATCGTTACAAAGGGCGATGCTACCACATCGAGCCTGTTGCTGGAGACGAAAATCAATATATTGCTTATGTAGCTTATCCTTTAGACCTTTTTGAAGAAGGTTCTGTTACTAACATGTTTACTTCCATTGTGGGTAATGTATTTGGGTTCAAAGCCCTGCGC		Elliottia bracteata	Species level	100	4.77e-140	484		Elliottia bracteata	Species level	100	3.96e-132	483		Elliottia bracteata	Species level	100	4.77e-140	484	local		0	0	0	0	0	0	0	0	0	0	78	0	0	0	0	0	0	0	0	0	0	0	0	0	0	0	0	0
rbcL_042	TCAGCCTGGGGTTCCGCCCGAAGAAGCAGGGGCTGCAGTAGCTGCCGAATCTTCTACTGGTACATGGACAACTGTTTGGACTGACGGACTTACCAGTCTTGATCGTTACAAATGACGATGCTATCACATCGAGCCTGTTGCTGGGGAAGACAGCCAATGGATCTGTTATGTAGCTTATCCATTAGACCTATTTGAGGAGGGTTCCGTTACTAACATGTTTACTTCCATTGTGGGTAACGTATTTGGGTTCAAAGCCCTACGT		No hit	No hit	< 98.0	No hit	No hit		Bromus sp. (B. inermis, B. pacificus)	Genus level	98.09	2.4e-124	457		Bromus sp. (B. inermis, B. pacificus)	Genus level	98.09	2.4e-124	457	NCBI		0	0	0	0	0	0	0	0	19	0	0	0	36	0	0	59	0	0	0	0	0	0	0	0	0	0	0	0
rbcL_043	TCAACCTGGAGTTCCACCTGAGGAAGCAGGAGCTGCGGTAGCAGCTGAATCTTCTACTGGTACATGGACAACTGTGTGGACCGACGGGCTTACCAGTCTTGATCGTTATAAAGGACGATGCTACGACATCGAGCCCGTTGCTGGAGAAGAAAATCAATATATTGCTTATGTAGCTTATCCCTTAGACCTTTTTGAAGAAGGTTCTGTTACTAATATGTTTACTTCCATTGTGGGTAATGTATTTGGGTTCAAAGCCCTACGT		No hit	No hit	< 98.0	No hit	No hit		No hit	No hit	< 98.0	No hit	No hit		No hit (homology 98% <)	No hit	homology less than 98%	-	-	No hit		0	0	0	0	0	0	0	0	0	43	9	0	0	0	0	0	0	0	0	0	0	0	0	0	0	0	0	0
rbcL_044	TCAACCTGGAGTTCCACCGGAAGAAGCGGGGGCTGCTGTAGCTGCCGAATCTTCTACAGGTACATGGACAACTGTGTGGACCGATGGACTTACCAGCCTTGATCGTTACAAAGGACGATGCTACGACATCGAGCCCGTTGCTGGAGAAGAAAATCAATATATTTGTTATGTAGCCTATCCTTTAGACCTTTTTGAAGAGGGTTCTGTTACTAACATGTTTACTTCCATTGTGGGTAATGTTTTTGGGTTCAAAGCGCTACGC		Coptis trifoliolata	Species level	100	4.77e-140	484		Coptis trifoliolata	Species level	100	1.1e-132	484		Coptis trifoliolata	Species level	100	4.77e-140	484	local		0	0	0	0	0	0	0	0	0	0	0	0	0	0	0	0	10	44	0	0	0	0	0	0	0	0	0	0
rbcL_045	TCAACCTGGAGTTCCACCTGAGGAAGCAGGGGCGGCAGTAGCTGCTGAATCTTCTACTGGTACATGGACAACTGTGTGGACCGATGGGCTTACTAGTCTTGATCGTTACAAAGGACGATGCTACCACATCGAGCCAGTTGCTGGAGAAGAAAGTCAATTTATTGCTTATGTAGCTTACCCCTTAGACCTTTTTGAAGAAGGTTCTGTTACTAACATGTTTACTTCCATTGTGGGTAATGTATTTGGATTCAAGGCCCTGCGT		Betula ermanii	Species level	98.85	4.81e-135	468		Betula ermanii	Species level	98.85	1.11e-127	468		Betula ermanii	Species level	98.85	4.81e-135	468	local		0	0	0	0	0	0	0	0	0	0	0	0	0	0	0	0	0	0	0	0	0	0	0	0	0	0	0	0
rbcL_046	TCAACCTGGAGTTCCACCTGAAGAAGCAGGGGCCGCGGTAGCTGCCGAATCTTCTACTGGTACATGGACAACTGTATGGACCGATGGACTTACCAGTCTTGATCGTTACAAAGGGCGATGCTACCGCATCGAGCGTGTTGTTGGAGAAAAAGATCAATATATTGCTTATGTAGCTTACCCTTTAGACCTTTTTGAAGAAGGTTCCGTTACCAACATGTTTACTTCCATTGTAGGTAATGTATTTGGGTTCAAAGCCCTGCGC		No hit	No hit	< 98.0	No hit	No hit		No hit	No hit	< 98.0	No hit	No hit		No hit (homology 98% <)	No hit	homology less than 98%	-	-	No hit		0	0	0	0	0	0	0	0	0	0	0	0	0	0	0	0	0	0	0	0	0	0	0	0	0	0	0	0
rbcL_047	GCAACGGTTCCGCCTGAAGAAGCAGGGGCTGCGGTAGCTGCCGAATCTTCTACTGGTACATGGACAACTGTGTGGACTGATGGACTTACCAGTCTTGATCGTGACAAAGGACGATGCTACCACATTGAGCCGGGAGGAAAATCAATAGATTGCTTATGTAGCTTATCCTTGAGACCTTTTTGAAGAAGGTTCTGTTACTAACATGTTGACTTCCATTGTGGGTAATGTTTTTGGTTTCAAAGCCCTGCGA		No hit	No hit	< 98.0	No hit	No hit		No hit	No hit	< 98.0	No hit	No hit		No hit (homology 98% <)	No hit	homology less than 98%	-	-	No hit		0	0	0	0	0	0	0	0	0	0	0	0	0	0	0	0	0	0	0	0	0	0	0	0	0	41	0	0
rbcL_048	GAGATCTACACTTATATCGACACTCTTTCCCTACACGACGCTCTTCCGATCTTATCTTGGCAGCATTCCGAGTGATCCGGTAATTTGAGCTGCTTCATCGGAGAGAATATCTCCAAACATGTTTTCCGTCAGCACTACATCGAAATCGGCAGGTCGCTCAATGAGTTGCATCGCGGCATTATCTACCAGTACATCCTCCAGCTCTACGTCTGGAGGATCTGCGAATCAGATCGGAAGAGCACACGTCTGAACTCCAGTCACATCAGGGAATCTCGTAT		No hit	No hit	< 98.0	No hit	No hit		No hit	No hit	< 98.0	No hit	No hit		No hit (homology 98% <)	No hit	homology less than 98%	-	-	No hit		0	0	0	0	0	0	0	0	0	0	0	0	0	0	0	0	0	0	0	0	0	0	0	0	0	0	0	0
rbcL_049	TCAACCCGGAGTTCCACCCGAAGAAGCGGGGGCCGCAGTAGCTGCCGAATCTTCGACCGGTACATGGACAACTGTGTGGACCGATGGACTTACTAGCCTTGATCGTTACAAAGGGCGATGCTACCACATCGAGCCCGTTGCTGGAGAAGAAAATCAATATATTGCTTATGTAGCTTATCCTTTAGACCTTTTTGAAGAAGGTTCTGTTACTAACATGTTTACTTCCATTGTGGGTAATGTATTTGGGTTCAAAGCCCTTCGC		Schizocodon soldanelloides f. alpinus	Species level	100	4.77e-140	484		Diapensia obovata	Species level	99.62	5.13e-131	479		Schizocodon soldanelloides f. alpinus	Species level	100	4.77e-140	484	local		0	0	0	0	0	0	0	0	0	0	0	0	0	0	0	0	35	0	0	0	0	0	0	0	0	0	0	0
rbcL_050	TCAACCGGGAGTTCCACCTGAAGAAGCAGGGGCCGCGGTAGCTGCGGAATCTTCTACCGGTACATGGACAACAGTGTGGACTGATGGACTTACTAGCCTTGATCGTTACAAAGGGCGATGCTACCACATCGAGCCTGTTCCTGGAGACGAAAATCAATTTATTGCTTATGTTGCTTATCCTTTAGACCTTTTTGAAGAAGGTTCTGTTACTAACATGTTTACTTCTATTGTGGGTAATGTATTTGGGTTCAAAGCCCTGCGA		Phyllodoce nipponica	Species level	99.23	3.72e-136	472		Epigaea asiatica	Species level	99.62	5.13e-131	479		Epigaea asiatica	Species level	99.62	5.13e-131	479	NCBI		0	0	0	0	0	0	0	0	0	0	0	0	0	0	0	0	0	0	0	0	0	0	0	0	0	0	0	0
rbcL_052	TCAACCTGGAGTGCCGCCTGAGGAAGCAGGGGCAGCAGTAGCTGCTGAATCTTCTACTGGTACATGGACAACTGTGTGGACCGATGGACTTACTAGTCTTGATCGTTACAAAGGACGATGCTACCACATCGAGCCAGTTGCTGGAGAAGAAAGTCAATTTATTGCTTATGTAGCTTACCCCTTAGACCTTTTTGAAGAAGGTTCTGTTACTAACATGTTTACTTCCATTGTGGGTAATGTATTTGGATTCAAGGCCCTGCGT		Betula ermanii	Species level	99.62	2.22e-138	479		Alnus sp. (A. alnobetula subsp. maximowiczii, A. hirsuta var. sibirica)	Genus level	100	1.1e-132	484		Alnus sp. (A. alnobetula subsp. maximowiczii, A. hirsuta var. sibirica)	Genus level	100	1.1e-132	484	NCBI		0	0	0	0	0	0	0	0	0	0	0	0	0	0	0	0	0	0	0	0	0	0	0	0	0	0	0	0
rbcL_053	TCAACCCGGATTTCCACCTGAAGAAGCAGGAGCTGCGGTAGCTGCCGAATCTTCTACTGGTACATGGACAACTGTTTGGACTGATGGACTTACCAGTCTTGATCGTTACAAAGGACGATGCTACCACATCGAACCCGTTGCTGGAGACGAAAATCAATTTATTGCTTATGTACCTTATCCTTTAGACCTTTTTGAAGAAGGTTCTGTTACTAATATGTTTACTTCCATTGTAGATAATGTATTTGGTTTCAAAGCCCTACGA		Juncus filiformis	Species level	98.09	1.04e-131	457		Poales	order level	98.09	2.4e-124	457		Juncus filiformis	Species level	98.09	1.04e-131	457	local		0	0	0	0	0	20	0	0	0	0	0	0	0	0	0	0	0	0	16	0	16	0	0	0	0	0	0	0
rbcL_054	TCAACCCGGAGTTCCGCCTCAAGAAGCAGGGGCTGCGGTAGCTGCCGAATCTTCTACTGGTACATGGACAACTGTGTGGACGGATGGGCTTACCAGCCTTGATCGTTACAAAGGACGATGCTACCACATCGAGGCTATTGTGGGGGAGGAAAGTCAATTTTTTGCTTATGTAGCTTATCCTTTAGACCTTTTTGAAGAAGGTTCTGTTACTAACATGTTTACTTCCATTGTGGGTAATGTATTTGGTTTCAAAGCCCTACGA		Narthecium asiaticum	Species level	100	4.77e-140	484		Narthecium asiaticum	Species level	100	1.1e-132	484		Narthecium asiaticum	Species level	100	4.77e-140	484	local		0	0	67	0	0	0	0	0	0	0	0	0	0	0	0	0	0	0	0	0	0	0	0	0	0	0	0	0
rbcL_055	TCAACCTGGAGTTCCGCCTGAGGAAGCAGGGGCCGCGGTAGCTGCGGAATCTTCTACCGGTACATGGACAACTGTATGGACTGACGGGCTTACTAGTCTTGATCGTTACAAAGGGCGATGCTACCACATTGAACCTGTTGCTGGAGAAGAAAGTCAATTTATTGCTTATGTAGCTTATCCCTTAGACCTTTTTGAAGAAGGTTCGGTTACTAACATGTTTACTTCCATTGTAGGTAATGTGTTTGGGTTCAAGGCCTTGCGC		No hit	No hit	< 98.0	No hit	No hit		Rubus vernus	Species level	99.24	2.38e-129	473		Rubus vernus	Species level	99.24	2.38e-129	473	NCBI		0	0	0	0	0	0	0	0	0	0	0	0	0	0	0	0	0	0	0	0	0	0	0	0	0	0	0	0
rbcL_057	TCAACCTGGAGTTCCGCCTGAAGAAGCAGGGGCTGCGGTAGCTGCCGAATCTTCTACTGGTACATGGACAACTGTGTGGACCGATGGACTTACCAGCCTTGATCGTTACAAAGGGCGATGCTACCATATTGAGCCCGTTCCTGGAGAAGCAGATCAATATATCTGTTATGTAGCTTACCCTTTAGACCTTTTTGAAGAAGGTTCTGTTACTAACATGTTTACTTCCATTGTAGGTAATGTATTTGGGTTCAAAGCCCTGCGT		No hit	No hit	< 98.0	No hit	No hit		No hit	No hit	< 98.0	No hit	No hit		No hit (homology 98% <)	No hit	homology less than 98%	-	-	No hit		0	0	0	0	0	0	0	0	0	0	0	0	0	0	0	0	0	0	0	0	0	0	0	0	0	0	0	0
rbcL_058	TCAACCTGGAGTTCCGCCTGAAGAAGCAGGGGCCGCAGTAGCTGCCGAATCTTCTACTGGTACATGGACAACTGTGTGGACCGATGGACTTACGAGCCTTGATCGTTACAAAGGGCGATGCTATGGAATCGAGCCTGTTCCTGGAGAAGAAAGTCAATTTATTGCTTATGTAGCTTACCCATTAGACCTTTTTGAAGAAGGTTCTGTTACTAACATGTTTACTTCCATTGTAGGTAATGTATTTGGGTTCAAAGCCCTGCGT		Asteraceae (Solidago virgaurea subsp. asiatica，Cirsium otayae，Hieracium japonicum)	Family level	100	4.77e-140	484		Asteracea	Family level	100	1.1e-132	484		Asteraceae (Solidago virgaurea subsp. asiatica, Cirsium otayae, Hieracium japonicum)	Family level	100	4.77e-140	484	local		0	0	0	0	0	0	0	0	0	0	0	0	0	0	0	0	0	0	0	0	0	0	0	0	0	0	0	0
rbcL_060	TCAACCGGGAGTTCCACCTGAAGAAGCAGGGGCCGCGGTAGCTGCGGAATCTTCTACTGGTACATGGACAACTGTGTGGACTGATGGACTTACTAGCCTTGATCGTTACAAAGGTCGATGCTCCACATCGAGCCCGTTTCTGGAGACGAAAATCAATTTATTGCTTATGTAGCTTATCCTTTAGACCTTTTTGAAGAAGGTTCAGTTACTAACATGTTTACTTCCATTGTGGGTAATGTTTTTGGGTTCAAAGCCCTACGG		Vaccinium ovalifolium var. ovalifolium	Species level	99.24	3.7e-136	472		Vaccinium ovalifolium	Species level	99.24	8.54e-129	472		Vaccinium ovalifolium var. ovalifolium	Species level	99.24	3.7e-136	472	local		0	0	0	0	0	0	0	0	0	0	0	0	0	0	0	0	0	0	0	0	0	0	0	0	0	0	0	0
rbcL_061	TCAACCTGGAGTTCCACCTGAGGAAGCAGGAGCTGCGGTAGCAGCTGAATCTTCTACTGGTACATGGACAACTGTGTGGACCGACGGGCTTACCAGTCTTGATCGTTATAAAGGACGATGCTACGACATCGAGCCCGTTGCTGGAGAAGAAAATCAATATATTGCTTATGTAGCTTATCCCTTAGATCTTTTTGAAGAAGGTTCTGTTACTAATATGTTTACTTCCATTGTGGGTAATGTATTTGGGTTCAAAGCCCTACGT		No hit	No hit	< 98.0	No hit	No hit		No hit	No hit	< 98.0	No hit	No hit		No hit (homology 98% <)	No hit	homology less than 98%	-	-	No hit		0	0	0	0	0	0	0	0	0	19	0	0	0	0	0	0	0	0	0	0	0	0	0	0	0	0	0	0
rbcL_062	TCAACCTGGAGTGCCGCCTGAGGAAGCAGGGGCAGCAGTAGCTGCTGAATCTTCTACTGGTACATGGACAACTGCGTGGACCGATGGACTTACTAGTCTTGATCGTTACAAAGGACGATGCTACCACATCGAGCCAGTTGATGGAGAAGAAAGTCAATTTATTGCTTATGTAGCTTACCCCTTAGACCTTTTTGAAGAAGGTTCTGTTACTAACATGTTTACTTCCATTGTGGGTAATGTATTTGGATTCAAGGCCCTGCGT		Betula ermanii	Species level	99.24	3.7e-136	472		Alnus sp. (A. alnobetula subsp. maximowiczii, A. hirsuta var. sibirica)	Genus level	99.24	2.38e-129	473		Betula ermanii	Species level	99.24	3.7e-136	472	local		0	0	0	0	0	0	0	0	0	0	0	0	0	0	0	0	0	0	0	0	0	0	0	0	0	0	0	0
rbcL_064	TCAACCTGGAGTTCCGCCTGAGGAAGCAGGGGCAGCAGTAGCTGCTGAATCTTCTACTGGTACATGGACAACTGTGTGGACCGATGGGCTTACTAGTCTTGATCGTTACAAAGGACGATGCTACCACATCGAGCCAGTTGCTGGAGAAGAAAGTCAATTTATTGCTTATGTAGCTTACCCCTTAGACCTTTTTGAAGAAGGTTCTGTTACTAACATGTTTACTTCCATTGTGGGTAATGTATTTGGATTCAAGGCCCTACGC		Betula ermanii	Species level	99.61	3.72e-136	472		Betula ermanii	Species level	99.61	8.58e-129	472		Betula ermanii	Species level	99.61	3.72e-136	472	local		0	0	0	0	0	0	0	0	0	0	0	0	0	0	0	37	0	0	0	0	0	0	0	0	0	0	0	0
rbcL_065	TCAACCTGGAGTTCCACCTGAAGAAGCGGGAGCCGCGGTAGCTGCCGAATCTTCTACTGGTACATGGACCACTGTGTGGACCGATGGACTTACCAGCCTTGATCGTTACAAAGGGCGCTGCTACGAAATCGAGCCCGTTGCTAGAGAAGAAAATCAATATATCGCTTATGTAGCTTACCCATTAGACCTTTTTGAAGAAGGTTCTGTTACTAACATGTTTACTTCTATTGTAGGTAATGTATTTGGGTTCAAAGCCCTGCGC		Tilingia ajanensis	Species level	99.62	2.22e-138	479		Tilingia ajanensis	Species level	99.62	5.13e-131	479		Tilingia ajanensis	Species level	99.62	2.22e-138	479	local		0	0	0	0	0	0	0	0	0	0	0	0	0	0	0	0	0	0	0	0	0	0	0	0	0	0	0	0
rbcL_066	TCAACCGGGAGTTCCACCTGAAGAAGCAGGGGCCGCGGTAGCTGCGGAATCTTCTACTGGTACATGGACAACTGTGTGGACTGATGGACTTACTAGCCTCGATCGTTACAAGGGTCGATGCTATCACATTGAGCCCGTTCCTGGAGACGAAAATCAATATATTGCTTATGTAGCTTATCCTTTAGATCTTTTTGAAGAAGGTTCAGTTACTAACATGTTTACTTCCATTGTGGGTAATGTATTTGGGTTCAAAGCCCTGCGC		Andromeda polifolia	Species level	100	4.77e-140	484		Andromeda polifolia	Species level	100	1.1e-132	484		Andromeda polifolia	Species level	100	4.77e-140	484	local		0	0	0	0	0	0	0	0	0	0	0	0	0	0	0	0	0	0	0	0	0	0	0	0	0	0	0	0
rbcL_069	TCAACCCGGAGTTCCACCTGAGGAAGCAGGGGCTGCGGTAGCTGCCGAATCTTCTACTGGTACATGGACATCTGTGTGGACCGATGGACTTACCAGCCTTGATCGTTACAAAGGACGATGCTACCACATCGAGCCCGTTCCTGGGGAGGAAACTCAATTTATTGCCTATGTAGCTTACCCTTTAGACCTTTTTGAAGAAGGTTCTGTTACGAACATGTTTACTTCTATTGTGGGTAATGTATTTGGGTTCAAAGCTCTACGA		No hit	No hit	< 98.0	No hit	No hit		No hit	No hit	< 98.0	No hit	No hit		No hit (homology 98% <)	No hit	homology less than 98%	-	-	No hit		0	0	0	0	0	0	0	0	0	0	0	0	0	0	0	0	0	0	0	0	0	0	0	0	0	0	7	0
rbcL_073	TCAACCGGGAGTTCCACCTGAAGAAGCAGGGGCCGCGGTAGCTGCGGAATCTTCTACTGGTACATGGACAACTGTGTGGACTGATGGACTTACTAGCCTTGATCGTTACAAAGGTCGATGCTACCACATCGAGCCCGTTCCTGGAGACGAAAATCAATCTATTGCTTATGTAGCTTATCCTTTAGACCTTTTTGAAGAAGGTTCAGTTACTAACATGTTTACTTCCATTGTGGGTAATGTTTTGGGGTTCAAAGCCCTACGG		Vaccinium ovalifolium var. ovalifolium	Species level	99.24	1.03e-136	473		Vaccinium ovalifolium	Species level	99.24	2.38e-129	473		Vaccinium ovalifolium var. ovalifolium	Species level	99.24	1.03e-136	473	local		0	0	0	0	0	0	0	0	0	0	0	0	0	0	0	0	0	0	0	0	0	0	0	0	0	0	0	0
rbcL_077	TCAACCCGGAGTTCCACCTGAAGAAGCAGGGGCCGCGGTAGCTGCCGAATCTTCTACTGGTACATGGACAACTGTGTGGACCGATGGACTTACTAGCCTTGATCGTTACAAAGGGCGATGCTACCACATTGAGCCCGTTCTTGGAGAAGAAGATCAATATATTGCTTATGTAGCTTATCCCTTAGACCTTTTTGAGGAAGGTTCTGTTACTAACATGTTTACTTCTATTGTAGGTAATGTATTTGGGTTCAAAGCCCTACGT		Gentiana thunbergii var. minor	Species level	100	4.77e-140	484		Gentiana algida	Species level	98.08	8.64e-124	455		Gentiana thunbergii var. minor	Species level	100	4.77e-140	484	local		0	0	0	0	0	0	25	0	0	0	0	0	0	0	0	0	0	0	0	0	0	0	0	0	0	0	0	0
rbcL_078	TCAACCTGGAGTTCCACCTGAGGAAGCAGGGGCCGCTGTAGCTGCTGAATCTTCTACTGGTACATGGACAACTGTATGGACTGACGGTCTTACCAGTCTTGATCGTTACAAAGGTCGATGCTACCACATCGAGCCTGTTGCTGGAGAAGAAAGTCAATTTATTGCTTATGTAGCTTACCCCTTAGACCTTTTTGAAGAAGGTTCTGTTACTAACATGTTTACTTCCATTGTAGGTAATGTGTTTGGGTTCAAGGCCCTGCGC		Sorbus commixta	Species level	99.62	2.22e-138	479		Sorbus commixta	Species level	99.62	5.13e-131	479		Sorbus commixta	Species level	99.62	2.22e-138	479	local		0	0	0	0	0	0	0	0	0	0	0	0	32	0	0	0	0	0	0	0	0	0	0	0	0	0	0	0
rbcL_079	TCATGACGCCCTACACCCCCATGAGCCGGGACAACATGATCGCCTGGCTGGCGGCCCGGTCCGACGGCGAGGGCTACGGCAAGCTGGTGGTCTACCAGTTCCCCAAGCAGACCCTGATCTACGGCCCCAACCAGGTGTCGGCGCTGATCAACCAGACGCCGGAGATCTCGGCCCAGTTGTCGCTGTGGACCCAGCGGGGCAGCGACGTCATCCGGGGGCACCTGCTGGTGATTCCCGTGGGCAACTCGCT		No hit	No hit	< 98.0	No hit	No hit		No hit	No hit	< 98.0	No hit	No hit		No hit (homology 98% <)	No hit	homology less than 98%	-	-	No hit		0	0	0	0	0	0	0	0	0	0	0	0	0	0	0	0	0	0	0	0	0	0	0	0	0	0	0	0
rbcL_080	TCAACCTGGAGTTCCACCTGAAGAAGCGGGAGCCGCGGTAGCTGCCGAATCTTCTACTGGTACATGGACCACTGTCTGGACCGATGGACTTACCAGCCTTGATCGTTACAAAGGGCGCTGCTACGAAATCGAGCCCGTTGCTGGAGAAGAAAATCAATATATCGCTTATGTAGCTTACCCATTAGACCTTTTTGAAGAAGGTTCTGTTACTAACATGTTTACTTCTATTGTAGGTAATGTATTTGGGTTCAAAGCCCTGCGC		Tilingia ajanensis	Species level	99.62	2.22e-138	479		Tilingia ajanensis	Species level	99.62	5.13e-131	479		Tilingia ajanensis	Species level	99.62	2.22e-138	479	local		0	0	0	0	0	0	0	0	0	0	0	0	0	0	0	0	0	0	0	0	0	0	0	0	0	0	0	0
rbcL_081	TCAACCCGGAGTTCCACCTGAGGAAGCAGGGGCTGCGGTAGCTGCCGAATCTTCTACTGGTACATGGACAACTGTGTGGACCGATGGACTTACCAGCCTTGATCATTACAAAGGACGATGCTACCACATCGAGCCCGTTCCTGGGGAGGAAACTCAATTTATTGCCTATGTAGCTTACCCTTTAGACCTTTTTGAAGAAGGTTCTGTTACGAACATGTTTACTTCTATTGTGGGTAATGTATTTGGGTTCAAAGTTCTACGA		No hit	No hit	< 98.0	No hit	No hit		No hit	No hit	< 98.0	No hit	No hit		No hit (homology 98% <)	No hit	homology less than 98%	-	-	No hit		0	0	0	0	0	0	0	0	0	0	0	0	0	0	0	19	0	0	0	0	0	0	0	0	0	0	0	0
rbcL_082	CACTCTTTCCCTACACGACGCTCTTCCGATCTTATCTTGGCAGCATTCCGAGTACCTAGGTTCGGGCAGTTGCGTAGCTCGCCCCTCCACACTTCTCCCACACTTCAGCCCGCAGACATGCCGAACACACGTTCACGTGGTCTTATCCTTCCTGCTGTCTTTTATATATGCCTACAGTTCGCTTCCATCTGAAAAGACCAGCTCTACGTCTGGAGGATCTGCGAATCAGATCGGAAGAGCACACGTCTGAACTCCAGTC		No hit	No hit	< 98.0	No hit	No hit		No hit	No hit	< 98.0	No hit	No hit		No hit (homology 98% <)	No hit	homology less than 98%	-	-	No hit		0	0	0	0	0	0	0	0	0	0	0	0	0	0	0	0	0	0	0	0	0	0	0	0	0	0	0	0
rbcL_083	TCAACCTGGAGTGCCCCCCGAAGAAGCGGGGGCAGCAGTAGCTGCTGAATCTTCCACTGGTACGTGGACCACTGTTTGGACCGATGGACTTACCAGTCTTGATCGCTACAAGGGGCGATGCTATGATATTGAACCCGTTCCTGGAGAGGAAACTCAATTTATTGCCTATGTAGCTTACCCTTTAGATCTTTTTGAAGAAGGCTCTGTGACTAACCTGTTTACTTCTATTGTAGGTAATGTATTTGGATTCAAAGCTTTACGG		No hit	No hit	< 98.0	No hit	No hit		No hit	No hit	< 98.0	No hit	No hit		No hit (homology 98% <)	No hit	homology less than 98%	-	-	No hit		0	0	0	0	0	0	0	0	0	0	0	0	0	0	0	0	0	0	0	0	0	0	0	0	0	0	0	0
rbcL_086	TCAACCTGGAGTTCCACCTGAAGAAGCGGGAGCCGCGGTAGCTGCCGAATCTTCTACTGGTACAAGGACCACTGTGTGGACCGATGGACTTACCAGCCTTGATCGTTACAAAGGGCGCTGCTACGAAATCGAGCCCGTTGCTGGAGAAGAAAATCAATATATCGCTTATGTAGCTTACCCATTAGACCTTTTTGAAGAAGGTTCTGTTACTAACATGTTTACTTCTATTGTAGGTAATGTATTTGGGTTCAAAGCCCTGCGC		Tilingia ajanensis	Species level	99.62	2.22e-138	479		Tilingia ajanensis	Species level	99.62	5.13e-131	479		Tilingia ajanensis	Species level	99.62	2.22e-138	479	local		0	0	0	0	0	0	0	0	0	0	0	0	0	0	0	0	0	0	0	0	0	0	0	0	0	0	0	0
rbcL_090	TCAACCTGGAGTTCCGCCTGAGGAAGCAGGGGCAGCAGTAGCTGCGGAATCTTCTACTGGTACATGGACAACTGTGCGGACCGATGGGCTTACTAGTCTTGATCGTTACAAAGGACGATGCTACCACATCGAGCCAGTTGCTGGAGAAGAAAATCAATATATTGCTTATGTAGCTTACCCCTTAGACCTTTTTGAAGAAGGTTCTGTTACTAACATGTTTACTTCCATTGTGGGTAATGTTTTTGGATTCAAGGCCCTGCGC		No hit	No hit	< 98.0	No hit	No hit		No hit	No hit	< 98.0	No hit	No hit		No hit (homology 98% <)	No hit	homology less than 98%	-	-	No hit		0	0	0	0	0	0	0	0	0	0	0	0	0	0	0	18	0	0	0	0	0	0	0	0	0	0	0	0
rbcL_091	TCAACCCGGAGTTCCACCTGAAGAAGCAGGGGCCGCGGTAGCTGCCGAATCTTCTACTGGTACATGGACAACTGTGTGGACCGATGGACTTACCAGCCTTGATCGTTACAAAGGGCGCTGCTACGAAATCGAGCCCGTTGCTGGAGAAGAAAATCAATATATCGCTTATGTAGATTACCCATTAGACCTTTTTGAAGAAGGTTCTGTTACTAACATGTTTACTTCTATTGTAGGTAATGTATTTGGGTTCAAAGCCCTGCGC		Tilingia ajanensis	Species level	98.09	1.04e-131	457		Tilingia ajanensis	Species level	98.09	2.4e-124	457		Tilingia ajanensis	Species level	98.09	1.04e-131	457	local		0	0	0	0	0	0	0	0	0	0	0	0	0	0	0	10	0	0	0	0	0	0	0	0	0	0	0	0
rbcL_094	TCAACCTGGAGTTCCACCTGAAGAAGCAGGGGCCGCAGTAGCTGCCGAATCTTCTACTGGTACATGGACAACTGTGTGGACCGATGGACTTACGAGCCTTGATAGTTACAAAGGGCGATGCTATCACATCGAGCCCGTTCCTGGAGAAGAAAATCAATTTATTGCTTATGTAGCTTACCCATTAGACCTTTTTGAAGAAGGTTCTGTTACTAACATGTTTACTTCCATTGTAGGTAATGTATTTGGGTTCAAAGCCCTGCGT		Nephrophyllidium crista-galli subsp. japonicum	Species level	99.62	2.22e-138	479		Nephrophyllidium crista-galli subsp. japonicum	Species level	99.62	5.13e-131	479		Nephrophyllidium crista-galli subsp. japonicum	Species level	99.62	2.22e-138	479	local		0	0	0	0	0	0	0	0	0	0	0	0	0	0	0	0	0	0	0	0	0	0	0	0	0	0	0	0
rbcL_096	TCAACCGGGAGTTCCACCTGAAGAAGCAGGGGCCGCGGTAGCTGCGGAATCTTCTACTGGTACATGGACAACTGTGTGGACTGATGGACTTACTAGCCTTGATCGTTACAAAGGTCGATGCTACCACATCGAGCCCGTTCCTGGAGACGAAAATCAATTTATTGCTTATGTAGCTTATCCTTTAGACCTTTTTGAAGAAGGTTCAGTTACTAACATGTTTACTTCCATTGTGGGTAATGTTTTTAGGTTCAAAGCCCTACGG		Vaccinium ovalifolium var. ovalifolium	Species level	99.62	2.22e-138	479		Vaccinium ovalifolium	Species level	99.62	5.13e-131	479		Vaccinium ovalifolium var. ovalifolium	Species level	99.62	2.22e-138	479	local		0	0	0	0	0	0	0	0	0	0	0	0	0	0	0	0	0	0	0	0	0	0	0	0	0	0	0	0
rbcL_097	TCAACCTGGAGTTCCACCTGAAGAAGCGGGAGCCGCGGTAGCTGCCGAATCTTCTATTGGTACATGGACCACTGTGTGGACCGATGGACTTACCAGCCTTGATCGTTACAAAGGGCGCTGCTACGAAATCGAGCCCGTTGCTGGAGAAGAAAATCAATATATCGCTTATGTAGCTTACCCATTAGACCTTTTTGAAGAAGGTTCTGTTACTAACATGTTTACTTCTATTGTAGGTAATGTATTTGGGTTCAAAGCCCTGCGC		Tilingia ajanensis	Species level	99.62	2.22e-138	479		Tilingia ajanensis	Species level	99.62	5.13e-131	479		Tilingia ajanensis	Species level	99.62	2.22e-138	479	local		0	0	0	0	0	0	0	0	0	0	0	0	0	0	0	23	0	0	0	0	0	0	0	0	0	0	0	0
rbcL_098	TCAACCCGGAGTTCCACCGGAAGAAGCAGGGGCCGCTGTAGCTGCCGAATCTTCTACGGGTACATGGACAACTGTGTGGACCGATGGACTTACCAGTCTTGATCGTTACAAAGGACGATGCTACCACATTGAGCCCGTTGCTGGAGAAGACAATCAATATATTTGTTATGTAGCCTATCCTTTAGACCTTTTTGAAGAAGGTTCTGTTACTAACATGTTTACCTCTATTGTGGGTAATGTTTTTGGGTTCAAAGCGCTGCGC		No hit	No hit	< 98.0	No hit	No hit		No hit	No hit	< 98.0	No hit	No hit		No hit (homology 98% <)	No hit	homology less than 98%	-	-	No hit		0	0	0	0	0	0	0	0	0	0	0	0	0	0	0	17	0	0	0	0	0	0	0	0	0	0	0	0
rbcL_100	TCAACCTGGAGTACCGCCTGAGGAAGTAGGGGCAGCAGTAGCTGCTGAATCTTCTACTGGTACATGGACAACTGTGTGGACCGATGGACTTACTAGTCTTGATCGTTACAAAGGACGATGCTACCACATCGAGCCAGTTGCTGGAGAAGAAAGTCAATTTATTACTTATGTAGCTTACCCCTTAGACCTTTTTGAAGAAGGTTCTGTTACTAACATGTTTACTTCCATTGTGGGTAATGTATTTGGATTCAAGGCCCTGCGT		Betula ermanii	Species level	98.85	4.81e-135	468		Betulacea	Family level	98.85	1.11e-127	468		Betula ermanii	Species level	98.85	4.81e-135	468	local		0	0	0	0	0	0	0	0	0	0	0	0	0	0	0	0	0	0	0	0	0	0	0	0	0	0	0	0
rbcL_102	CAAGCATCGATTTCTCTTTCTGCATCAGGCTCTTGAGCTCCTCCGTGTTCTTCGTCGTGAGCCTCTTGTCTTCCATGAACAACTTGTCTGCGTCTACACCCTTGAGCAGGTAGAAAAGGATTTCCAAGATCACCACGTCCTGGTGCACAAACTCATCGCCGATGCTCGACGCAACACTCAGGAGAACCTGGAATATGTCCTGCTCCTGGAACGTATCGATTGTGGTAGACCGCGACACGTCAGCTTCGTCGATGTCCATAGGTACGTTGGAAGGCGGGGCCAGCATGGCGATATTGCGGATGAAGTACAAGGCGATCCGAATGATGCCCTCGTCGCGGGTCGTTCGCTCGCGGATCGGGATGGCCATGGAGGGGAGTGCAATGC		No hit	No hit	< 98.0	No hit	No hit		No hit	No hit	< 98.0	No hit	No hit		No hit (homology 98% <)	No hit	homology less than 98%	-	-	No hit		0	0	0	0	0	0	0	0	0	0	0	0	21	0	0	0	0	0	0	0	0	0	0	0	0	0	0	0
rbcL_107	TCAACCGGGAGTTCCACCTGAAGAAGCAGGGGCCGCGATAGCTGCGGAATCTTCTACTGGTACATGGACAACTGTGTGGACTGATGGACTTACTAGCCTTGATCGTTACAAAGGTCGATGCTACCACATCGAGCCCGTTCCTGGAGACGAAAATCAATTTATTGCTTATGTAGCTTATCCTTTAGACCTTTTTGAAGAAGGTTCAGTTACTAACATGTTTACTTCCATTGTGGGTAATGTTTTTGGGTTCAAAGCCCTACGA		Vaccinium ovalifolium var. ovalifolium	Species level	99.62	7.99e-138	477		Vaccinium ovalifolium	Species level	99.62	1.84e-130	477		Vaccinium ovalifolium var. ovalifolium	Species level	99.62	7.99e-138	477	local		0	0	0	0	0	0	0	0	0	0	0	0	0	0	0	20	0	0	0	0	0	0	0	0	0	0	0	0
rbcL_109	GAGATCTACACAATACATCACACTCTTTCCCTACACGACGCTCTTCCGATCTTATCTTGGCAGCATTCCGAGTGATCCGGTAATTTGAGCTGCTTCATCGGAGAGAATATCTCCAAACATGTTTTCCGTCAGCACTACATCGAAATCGGCAGGTCGCTCAATGAGTTGCATCGCGGCATTATCTACCAGTACATCCTCCAGCTCTACGTCTGGAGGATCTGCGAATCAGATCGGAAGAGCACACGTCTGAACTCCAGTCACGGACTTCTATCTCGTAT		No hit	No hit	< 98.0	No hit	No hit		No hit	No hit	< 98.0	No hit	No hit		No hit (homology 98% <)	No hit	homology less than 98%	-	-	No hit		0	0	0	0	0	0	0	0	0	0	0	0	0	0	0	0	0	0	0	0	0	0	0	0	0	0	0	0
rbcL_110	TCAACCTGGAGTTCCACCTGAGGAAGCAGGGGGCGCGGTAGCTGCTGAATCTTCTACTGGTACATGGACAACTGTATGGACTGACGGTCTTACCAGTCTTGATCGTTACAAAGGTCGATGCTACCACATCGAGCCTGTTGCTGGAGAAGAAAGTCAATTTATTGCTTATGTAGCTTACCCCTTAGACCTTTTTGAAGAAGGTTCTGTTACTAACATGTTTACTTCCATTGTAGGTAATGTGTTTGGGTTCAAGGCCCTGCGC		Sorbus commixta	Species level	99.62	2.22e-138	479		Sorbus commixta	Species level	99.62	5.13e-131	479		Sorbus commixta	Species level	99.62	2.22e-138	479	local		0	0	0	0	0	0	0	0	0	0	0	0	15	0	0	0	0	0	0	0	0	0	0	0	0	0	0	0
rbcL_111	TCAACCTGGAGTGCCGCCTGAGGAAGTAGGGGCAGCAATAGCTGCTGAATCTTCTACTGGTACATGGACAACTATGTGGACCGATGGACTTACTAGTCTTGATCGTTACAAAGGACGATGCTACCACATCGAGCCAGTTGCTGGAGAAGAAAGTCAATTTATTGCTTATGTAGCTTACCCCTTAGACCTTTTTGAAGAAGGTTCTGTTACTAACATGTTTACTTCCATTGTGGGTAATGTATTTGGATTCAAGGTCCTGCGT		Betula ermanii	Species level	98.09	1.04e-131	457		Alnus sp. (A. alnobetula subsp. maximowiczii, A. hirsuta var. sibirica)	Genus level	98.47	5.16e-126	462		Alnus sp. (A. alnobetula subsp. maximowiczii, A. hirsuta var. sibirica)	Genus level	98.47	5.16e-126	462	NCBI		0	0	0	0	0	0	0	0	0	0	0	0	0	0	0	0	0	0	0	0	0	0	0	0	0	0	0	0
rbcL_112	TCAGCCTGGAGTTCCGCCTGAGGAAGCAGGGGCCGCGGTAGCTGCGGAATCTTCTACCGGTACATGGACAACTGTATGGACTGACGGGCTTACTAGTCTTGATCGTTACAAAGGGCGATGCTACCACATTGAACCTGTTGCTGGAGAAGAAAGTCAATTTATTGCTTATGTAGCTTACCCCTTAGACCTTTTTGAAGAAGGTTCGGTTACTAACATGTTTACTTCCATTGTAGGTAATGTGTTTGGGTTCAAGGCCTTGCGC		No hit	No hit	< 98.0	No hit	No hit		Rubus vernus	Species level	100	1.1e-132	484		Rubus vernus	Species level	100	1.1e-132	484	NCBI		0	0	0	0	0	0	0	0	0	0	0	0	0	0	0	0	0	0	0	0	0	0	0	0	0	0	0	0
rbcL_114	TCAACCGGGAGTTCCACCTGAAGAAGCAGGGGCCGCGGTAGCTGCGGAATCTTCTACCGGTACATGGACAACAGTGTGGACTGATGGACTTACTAGCCTTGATCGTTATAAAGGGCGATGCTACCACATCGAGCCTGTTCCTGGAGACGAAAATCAATATATTGCTTATGTTGCTTATCCTTTAGACCTTTTTGAAGAAGGTTCTGTTACTAACATGTTTACTTCTATTGTGGGTAATTTATTTGGGTTCAAAGCCCTGCGC		Phyllodoce nipponica	Species level	99.62	2.22e-138	479		Phyllodoce sp. (P. aleutica, P. nipponica)	Genus level	99.24	2.38e-129	473		Phyllodoce nipponica	Species level	99.62	2.22e-138	479	NCBI		0	0	0	0	0	0	0	0	0	0	0	0	12	0	0	0	0	0	0	0	0	0	0	0	0	0	0	0
rbcL_115	CTCGCCGTCAACCTTGGTGGTATCGCTAGTAGCGCCATCCTGTGTTAATCCAACACCGCTACTGCGGCTGCTGCTCCAGTAGCAAGAAAGGGCTATTAGTATCGCCCCCCCGCCAAGATTTTGTTGAGTTTAGTCATTTCTTTCTCCTTAGAAGAGATTGCAATTGCCGCTATTGTAGCGCATTGGGGGGGCGGAATGCATGGGGAAGTCTAGCCGTCAGTTATCA		No hit	No hit	< 98.0	No hit	No hit		No hit	No hit	< 98.0	No hit	No hit		No hit (homology 98% <)	No hit	homology less than 98%	-	-	No hit		0	0	0	0	0	0	0	0	0	0	0	0	0	0	0	0	0	0	0	0	0	0	0	0	0	0	0	0
rbcL_116	TCAACCTGGAGTTCCGCCCGAGGAAGCAGGGGCCGCGGTAGCTGCTGAATCTTCCACTGGGACATGGACAACTGTGTGGACTGACGGGCTTACCAGTCTTGATCGTTACAAAGGACGATGCTACCACATCGAGCCGGTTGCTGGAGAAGAAAATCAATTTATTGCTTATGTAGCTTACCCCTTAGACCTCTTTGAAGAAGGTTCTGTTACTAACATGTTTACTTCCATTGTGGGTAATGTATTTGGATTCAAGGCCCTGCGC		No hit	No hit	< 98.0	No hit	No hit		No hit	No hit	< 98.0	No hit	No hit		No hit (homology 98% <)	No hit	homology less than 98%	-	-	No hit		0	0	0	0	0	0	0	0	0	0	0	0	0	0	0	0	0	0	0	0	0	0	0	0	0	0	0	0
rbcL_121	TCAACCTGGAGTTCCGCCTGAGGAAGCAGGGGCAGCAGTAGCTGCTGAATCTTCTACTGGTACATGGACAACTGTGTGGACCGATGGGCTTACTAGTCTTGATCGTTACAAAGGACGATGCTACCACATCGAGCCAGTTGCTGGAGAAGAAAATCAATTTATTGCTTATGTAGCTTACCCCTTAGACCTTTTTGAAGAAGGTTCTGTTACTAACATGTTTACTTCCATTGTGGGTAATGTATTTGGATTCAAGGCCCTGCGC		Betula ermanii	Species level	99.23	3.72e-136	472		Sorbus commixta	Species level	99.23	8.58e-129	472		Betula ermanii	Species level	99.23	3.72e-136	472	local		0	0	0	0	0	0	0	0	0	0	0	0	0	0	0	0	0	0	0	0	0	0	0	0	0	0	0	0
rbcL_122	TCAACCTGGAGTTCCACCTGAAGAAGCGGGAGCCGCGGTAGCTGCCGAATCTTCTACTGGTACATGTACCACTGTGTGGACCGATGGACTTACCAGCCTTGATCGTTACAAAGGGCGCTGCTACGAAATCGAGCCCGTTGCTGGAGAAGAAAATCAATATATCGCTTATGTAGCTTACCCATTAGACCTTTTTGAAGAAGGTTCTGTTACTAACATGTTTACTTCTATTGTAGGTAATGTATTTGGGTTCAAAGCCCTGCGC		Tilingia ajanensis	Species level	99.62	2.22e-138	479		Tilingia ajanensis	Species level	99.62	5.13e-131	479		Tilingia ajanensis	Species level	99.62	2.22e-138	479	local		0	0	0	0	0	0	0	0	0	0	0	0	0	0	0	0	0	0	0	0	0	0	0	0	0	0	0	0
rbcL_125	TCAACCTGGAGTTCCGCCTGAGGAAGCAGGGGCAGCGGTAGTTGCGGAATCTTCTACTGGTACATGGACAACTGTATGGACTGACGGGCTTACCAGTCTTGATCGTTATAAAGGGCGATGCTACCACATTGAACCTGTTGCTGGAGAAGAAAATCAATTTATTGCTTATGTAGCTTATCCCTTAGACCTTTTTGAAGAAGGTTCGGTTACTAACATGTTTACTTCCATTGTAGGTAATGTGTTTGGGTTCAAGGCCCTGCGC		Sieversia pentapetala	Species level	99.62	2.22e-138	479		No hit	No hit	< 98.0	No hit	No hit		Sieversia pentapetala	Species level	99.62	2.22e-138	479	local		0	0	0	0	0	0	0	0	0	0	0	0	16	0	0	0	0	0	0	0	0	0	0	0	0	0	0	0
rbcL_130	TCAACCTGGAGTTCCGCCTGAGGAAGCAGGGGCAGCGGTAGCTGCGGAATCTTCTACTGGTACATGGACAACTGTATGGACTGACGGGCTTACCAGTCTTGATCGTTATAAAGGGCGATGCTACCACATTGAACCTGTTGCTGGAGAAGAAAATCAATTTATTGCTTATGTAGCTTATCCCTTAGACCTTTTTGAAGAAGGTTCGGTTACTAACATGTTTACTTCCATTGTAGGTAATGTGTTTGGGTTCGAGGCCCTGCGC		Sieversia pentapetala	Species level	99.62	2.22e-138	479		No hit	No hit	< 98.0	No hit	No hit		Sieversia pentapetala	Species level	99.62	2.22e-138	479	local		0	0	0	0	0	0	0	0	0	0	0	0	0	0	0	0	0	0	0	0	0	0	0	0	0	0	0	0
rbcL_132	TCAACCTGGAGTTCCGCCTGAGGAAGCAGGGGCAGCGGTAGCTGCGGAATCTTCTACTGGTACATGGACAACTGTATGGACTGACGGGCTTACCAGTCTTGATCGTTATAAAGGGCGATTCTACCACATTGAACCTGTTGCTGGAGAAGAAAATCAATTTATTGCTTATGTAGCTTATCCCTTAGACCTTTTTGAAGAAGGTTCGGTTACTAACATGTTTACTTCCATTGTAGGTAATGTGTTTGGGTTCAAGGCCCTGCGC		Sieversia pentapetala	Species level	99.62	2.22e-138	479		No hit	No hit	< 98.0	No hit	No hit		Sieversia pentapetala	Species level	99.62	2.22e-138	479	local		0	0	0	0	0	0	0	0	0	0	0	0	0	0	0	0	0	0	0	0	0	0	0	0	0	0	0	0
rbcL_141	TGTACCTTGCCGATGAGATTTTCTTCACCGGCACTGCAGTTGAGATTACGCCGGTACGTTCTGTGGATCGGCTCACCGTCGGCAATGGCAAGCGCGGCCCGGTCACCGAGATGCTGCAGAGGGCATTCTTCGGTCTGTTCAACGGCGCGACTCCGGATACGCACCACTGGCTGGATCTGGTCGACATGAAGGCCGCCCCGCGCGTTGCGGCAGTCGGCTAGCACAAGGTCGCGCATGCGCACTCTGTTCCAAAAGATCTGGGAGCGGCACGAAGTCGTGCCGGAAACACCCGATGCCCCGGCGGT		No hit	No hit	< 98.0	No hit	No hit		No hit	No hit	< 98.0	No hit	No hit		No hit (homology 98% <)	No hit	homology less than 98%	-	-	No hit		0	0	0	0	0	0	0	0	0	0	0	0	0	0	0	0	0	0	0	0	0	0	0	0	0	0	0	0
Percentage of estimation level	Species level		64 (69.6%)						47 (51.1%)						62 (67.4%)
	Genus level		1 (1.1%)						9 (9.8%)						6 (6.5%)
	Family level		1 (1.1%)						4 (4.3%)						1 (1.1%)
	No hit		26 (28.3%)						31 (33.7%)						23 (25.0%)
[truncated: 77 more columns]
