# Supplementary material for: Identification of Lagopus muta japonica food plant resources in the Northern Japan Alps using DNA metabarcoding
Source: PLoS One. 2022 Mar 10;17(3):e0252632. doi: 10.1371/journal.pone.0252632 (PMC8912148; doi:10.1371/journal.pone.0252632)
Supplement: S4 Table — (XLSX) [file pone.0252632.s005.xlsx]

## Sheet: Sheet1
S4 Table. Homology search results using blastn of each fecal sample using the local ITS2 database and NCBI.
ASV name	Sequence		local blast result						NCBI blast result						Local and NCBI blast result							Fecal samples
			Identify food plant	Estimation level	Homology	E-value	Bit Score		Food plant	Estimation level	Homology	E-value	Bit Score		Food plant	Estimation level	Homology	E-value	Bit Score	Detection database		150818_T1	150818_T2	150818_T3	150818_T4	150818_T6	150818_T7	150818_T8	150818_T9	150818_T10	150819_T1	150819_T2	150819_T3	150819_T4	150819_T5	150819_T6	150819_T7	150819_T8	150819_T9	150819_T10	150819_T11	150819_T12	150819_T13	150819_T14	150819_T15	150819_T16	150819_T17	150819_T18	150820_T1
ITS_001	TCTCGGCTCTTGCATCGATGAAGAACGTAGCGAAATGCGATACTTGGTGTGAATTGCAGAATCCCGTGAACCATCGAGTCTTTGAACGCAAGTTGCGCCCGAAGCCATTAGGTTGAAGGCACGTCTGCCTGGGCGTCACGCATTGCGTCGCCCACTCACCCCGTGCCTCAATAGGGCGGGTAAGTGAGTGGGCGGATATTGGCCCCCCGTTCACATTTGCTGCTCGGTCGGCCTAAAATAAGGTCCCCAACGATGGACATCACGACAAGTGGTGGTTGCCAAACCGTCGCGTCATGTCGTGCATGCCATTTTTTGTCGTGGGCTGGCTCACCGACCCTTAAGTACCATCGACTGTGGTACCTCAATTGCGACCCCAGGTCAGGCGGGATTACCCGCTGA…		Empetrum nigrum var. japonicum	Species level	100	0	765		Empetrum nigrum var. japonicum	Species level	100	0	765		Empetrum nigrum var. japonicum	Species level	100	0	765	local		787	698	703	831	852	64	567	484	947	0	828	804	106	0	0	538	754	912	678	728	338	938	940	908	978	689	922	616
ITS_002	TCTCGGCTCTTGCATCGATGAAGAACGTAGCGAAATGCGATACTTGGTGTGAATTGCAGAATCCCGTGAACCATCGAGTCTTTGAACGCAAGTTGCGCCTGAAGCCATTAGGTTGAAGGCACGTCTGCCTGGGCGTCACGCATTGCGTCACCCACTCCCCCCGTGCCCCAAGCGGGCACGTCGGTGCGTGGGCGGATATTGGCCCCCCGTTCGCATCCGTGCGCGGTCGGCCTAAAAAACGGGTCCCCAATGACGGACATCACGACAAGTGGTGGTTGCTAAACCGTCGCGTCACGTCGTGCATGCCATCGTTTGTTGCGGGTTGGCCCATTTGACCCTGAAGTGCCGTTTAACTGCGGCGCCTCAACTGCGACCCCAGGTCAGGCGGGATTACCCGCT…		Vaccinium sp. (V. uliginosum var. japonicum, V. smallii var. smallii, V. shikokianum, V. ovalifolium var. ovalifolium)	Genus level	99.52	0	758		Vaccinium vitis-idaea	Species level	98.08	0	725		Vaccinium sp. (V. uliginosum var. japonicum, V. smallii var. smallii, V. shikokianum, V. ovalifolium var. ovalifolium)	Genus level	99.52	0	758	local		68	219	39	39	0	111	210	0	0	0	15	0	264	0	0	10	0	0	0	85	173	14	0	34	0	133	0	93
ITS_003	TCTCGGCTCTTGCATCGATGAAGAACGTAGCGAAATGCGATACTTGGTGTGAATTGCAGAATCCCGTGAACCATCGAGTCTTTGAACGCAAGTTGCGCCTGAAGCCATTAGGTTGAAGGCACGCCTGCCTGGGCGTCACGCATTGCGTTGCCCACTCACCCCCGTGCCTCTTGTGGGCATGTAAGTGCGTGGGCGGATATTGGCCCCCCGTTCACAATCGTGCTCGGTCGGCCTAAAAAAAACAGTCCCCAATGACGGACATCACGACAAGTGGTGGTTGCCAAACCGTCGCGTCATGTCGTGCATTCCATTTTTTGTCGTGGGCTGTCTCATGACCCTTTAAGTACCCTTAAATGTGGTACCTCAATTGCGACCCCAGGTCAGGCGGGATTACCCGCT…		Kalmia procumbens	Species level	100	0	669		Kalmia procumbens	Species level	99.72	0	665		Kalmia procumbens	Species level	100	0	669	local		0	0	0	0	0	15	47	66	0	0	0	84	0	0	988	0	0	0	0	0	0	0	0	0	0	0	0	0
ITS_004	TCCCGGCTCTTGCATCGATGAAGAACGTAGCGAAATGCGATACTTGGTGTGAATTGCAGAATCCCGTGAACCATCGAGTCTTTGAACGCAAGTTGCGCCCGAAGCCTTTAGGTTGAGGGCACGTCTGCCTGGGTGTCACGCATCGTGTTGCCCCCGACCACACACTTCTTTTGGATGTGTGCCGGTTTGTGGGCGGATATTGGCCTCCCGTGCCCTGTCGTGCGGATGGCGCAAAAATGAGTCATTGGTGATGGACGTCGCGACATCGGTGGTTGTAAGAAGACCTTCTTGTCTTGTCGCGTGAATGCCCGTCACCTTAGTCAGCTCAAGGACCCTTAGGCGCCACAACCTGTGTGTGCTTCGATTGTGACCCCAGGTCAGGCGGGACTACCCGCTGAG…		Tilingia ajanensis	Species level	100	0	763		No hit	No hit	< 98.0	No hit	No hit		Tilingia ajanensis	Species level	100	0	763	local		0	0	0	0	7	13	0	90	0	0	10	0	0	0	0	0	98	32	0	0	52	0	0	0	0	81	24	135
ITS_005	TCTCGGCTCTTGCATCGATGAAGAACGTAGCGAAATGCGATACTTGGTGTGAATTGCAGAATCCCGTGAACCATCGAGTCTTTGAACGCAAGTTGCGCCTGAAGCCATTAGGTTGAAGGCACGTCTGCCTGGGCGTCACGCATTGCGTCACCCACCTCCCCCGCGCCCCAAGTGGGCACGTCGGTGTGTGGGCGGATATTGGCCCCCCGTGTGCATCCGTGCTCGGTCGGCCTAAAAAACGGGTCCCCAATGACGGACATCACGACAAGTGGTGGTTGCTAAACCGTCGCGTCACGTCGTGCATGCCATCGTTTGTTGCGGGTTAGCCCATTTGACCCTGAAGTGCCGTTTAACTGCGGCGCCTCAACTGCGACCCCAGGTCAGGCGGGATTACCCGCT…		No hit	No hit	< 98.0	No hit	No hit		Vaccinium uliginosum var. japonicum	Species level	100	0	769		Vaccinium uliginosum var. japonicum	Species level	100	0	769	NCBI		0	0	0	0	0	0	10	0	0	397	0	69	0	0	0	25	0	10	17	0	0	0	0	0	0	0	0	0
ITS_006	TCTCGGCTCTTGCATCGATGAAGAACGTAGCGAAATGCGATACTTGGTGTGAATTGCAGAATCCCGTGAACCATCGAGTCTTTGAACGCAAGTTGCGCCTGAAGCCATTAGGTTGAAGGCACGTCTGCCTGGGCGTCACGCATTGCGTCACCCACCACCCCCGCGCCCCAAGCGGGCACGTCGGTGCGTGGGCGGATATTGGCCCCCCGTGTGCATCCGTGCTCGGTCGGCCTAAAAAACGGGTCCCCAATGACGGACATCACGACAAGTGGTGGTTGCTAAACTGTCGCGTCACGTCGTGCGTGCCATCGTTTGTTGCGGGTTGCCCATTTGACCCTGGAGTGCCGTTTAACTGCGGCGCCTCAACTGCGACCCCAGGTCAGGCGGGATTACCCGCTG…		No hit	No hit	< 98.0	No hit	No hit		Vaccinium uliginosum var. japonicum	Species level	98.32	0	728		Vaccinium uliginosum var. japonicum	Species level	98.32	0	728	NCBI		0	0	0	0	0	0	27	0	0	0	0	0	0	0	0	0	0	0	0	0	0	0	0	0	0	0	0	0
ITS_007	TCTCGGCTCTCGCATCGATGAAGAACGTAGCGAAATGCGATACGTGGTGTGAATTGCAGAATCCCGTGAACCATCGAGTCTTTGAACGCAAGTTGCGCCCAAGGGATCCTCCCGAGGGCACGCCTGCCTCATGGGCGTTAGAAGCCCATCCACGCTCGGTTGCCTAAGGGCAAAGATGCGGACATTGGCCCTCCGAGCCGTGAGGTGCGGTGGGCCTAAGTGTGCGGCCGTTGTACGTGGCCGGGAGCGGCGAGTGGTGGGCTACTGCGCACGTCACCCCGAGCCCCGTACTAACGCAAGGCCTTGTATGACCCCCTAACGAGGAGCATGTTGTTGCAGCTTCTGCTGCGTGGTGCCTTCGGACCGATACCCCAGGTCAGGCGGGGCTACCCGCCGAGT…		Carex blepharicarpa	Species level	98.79	0	732		Carex blepharicarpa	Species level	100	0	756		Carex blepharicarpa	Species level	100	0	756	NCBI		0	0	0	0	0	0	0	0	0	0	0	0	0	0	0	0	0	0	0	0	18	0	0	0	0	0	0	0
ITS_008	TCTCGGCTCTTGCATCGATGAAGAACGTAGCGAAATGCGATACTTGGTGTGAATTGCAGAATCCCGTGAACCATCGAGTCTTTGAACGCAAGTTGCGCCTGAAGCCATTAGGTTGAAGGCACGTCTGCCTGGGCGTCACGCATTGCGTCGCCCACTCACCCCCGTGCCTCAGTGGGCGGGTAAGTGCGTGGGCGGATATTGGCCCCCCGTTCACATTCGTGCTCGGTCGGCCTAAATACACAGTCCCCAATGACGGACATCACGACAAGTGGTGGTTGCCAAACCGTCGCGTCATGTCGTGCATGTTGGCGTGGGCTGGCTCATCGACCCTTAAGTACCATAACCCGTGGTACCTCAACTGCGACCCCAGGTCAGGCGGGATTACCCGCTGAGTTTAAG…		Phyllodoce sp. (P. nipponica, P. aleutica)	Genus level	100	0	752		No hit	No hit	< 98.0	No hit	No hit		Phyllodoce sp. (P. nipponica, P. aleutica)	Genus level	100	0	752	local		28	0	0	9	0	0	0	0	0	0	0	0	0	0	0	18	0	0	0	0	0	0	0	0	0	0	0	0
ITS_009	TCTCGGCTCTCGCATCGATGAAGAACGTAGCGAAATGCGATACTTGGTGTGAATTGCAGAATCCCGTGAACCATCGAGTCTTTGAACGCAAGTTGCGCCCGAAGCCACTAGGCTGAGGGCACGCCTGCCTGGGTGTCACGCATCGCCTTGCCCACAAACCACTCACACCTGAGAAGTTGTGCCGGTTTGGGGCGGAAACTGGCCTCCCGTACCTTGTCGTGCGGTTGGCGGAAAAACGAGTCTCCGGCGACGGACGTCGCGACATCGGTGGTTGTAAAAGACCCTCTTGTCTTGTCGCGCGAATCCTCGTCATCTTAGCGAGCTCCAGGACCCTTAGGCAGCACACACTCTGTGCGCTTCGACTGTGACCCCAGGTCAGGCGGGACTACCCGCTGAGTT…		Peucedanum multivittatum	Species level	100	0	760		Angelica acutiloba var. iwatensis	Species level	99.48	0	704		Peucedanum multivittatum	Species level	100	0	760	local		0	0	0	0	0	0	0	0	0	0	0	0	0	0	0	0	0	0	0	0	0	0	0	0	0	0	0	0
ITS_010	TCTCGGCTCTCGCATCGATGAAGAACGTAGCGAAATGCGATACGTGGTGTGAATTGCAGAATCCCGTGAACCATCGAGTTTTTGAACGCAAGTTGCGCCCGAGGCCATTTGGCTGAGGGCACGCCTGCCTGGGCGTCAGTTGCCCACGAACGCTCCTTGCCCGTCTTTTACGTGGCGGGATGCGGAGCATGGCCATCCTTGCCCTCGGGCTCGGCGGGCCGAAGCATGTGGCTTGCCGATTGGGGCCGGCAGGGGCGAGTGGTGGATTGCTCACGCGAGCCGTACGTCGCCCGTCGTGCCCCCGAGCGGGAAGCCTCGTGTCACCCCGGACGCGCGGATGCCGCCGGCATCCTCGGACCAAGACCCCAGGTCAGGCGGGGCCACCCGCTGAGTTTAAGC…		Juncus filiformis	Species level	99.51	0	741		Juncus filiformis	Species level	99.72	0	658		Juncus filiformis	Species level	99.72	0	658	NCBI		0	0	0	0	0	797	0	58	0	0	0	0	0	0	0	0	0	0	270	187	366	0	38	0	0	0	0	0
ITS_011	TCTCGGCTCTTGCATCGATGAAGAACGTAGCGAAATGCGATACTTGGTGTGAATTGCAGAATCCCGTGAACCATCGAGTCTTTGAACGCAAGTTGCGCCTGAAGCCATTAGGTTGAAGGCACGTCTGCCTGGGCGTCACGCATTGCGTCACCCACCACCCCCGCGCCCCAAGCGGGCACGTCGGTGCGTGGGCGGATATTGGCCCCCCGTGTGCATCCGTGCTCGGTCGGCCTAAAAAACGGGTCCCCAATGACGGACATCACGACAAGTGGTGGTTGCTAAACCGTCGCGTCACGTCGTGCGTGCCATCGTTTGTTGCGGGTTTGCCCATTTGACCCTGGAGTGCCGTTTAACTGCGGCGCCTCAACTGCGACCCCAGGTCAGGCGGGATTACCCGCT…		No hit	No hit	< 98.0	No hit	No hit		Vaccinium uliginosum var. japonicum	Species level	98.56	0	736		Vaccinium uliginosum var. japonicum	Species level	98.56	0	736	NCBI		0	0	0	0	0	0	0	0	0	0	0	17	0	0	0	0	0	0	0	0	0	0	0	0	0	0	0	0
ITS_012	TCTCGGCTCTTGCATCGATGAAGAACGTAGCGAAATGCGATACTTGGTGTGAATTGCAGAATCCCGTGAACCATCGAGTCTTTGAACGCAAGTTGCGCCCGAAGCCATTAGGTTGAAGGCACGTCTGCCTGGGCGTCACGCATTGCGTCGCCCACTCACCCCGTGCCTCAATAGGGCGGGTAAGTGAGTGGGCGGATATTGGCCCCCCGTTCACATTTGCTGCTCGGTCGGCCTAAAATAAGGTCCCCAACGATGGACATCACGACAAGTGGTGGTTGCCAAACCGTCGCGTCATGTCGTGCATGCCATTTTTTGTCGTGGGCTGGCTCACCGACCCTCAAGTACCATCGACTGTGGTACCTCAATTGCGACCCCAGGTCAGGCGGGATTACCCGCTGA…		Empetrum nigrum var. japonicum	Species level	99.76	0	760		Empetrum nigrum var. japonicum	Species level	99.76	0	760		Empetrum nigrum var. japonicum	Species level	99.76	0	760	NCBI		0	13	27	0	0	0	14	0	0	0	0	0	0	0	0	0	51	0	23	0	0	12	0	15	22	0	15	27
ITS_013	TCTCGGCTCTTGCATCGATGAAGAACGTAGCGAAATGCGATACTTGGTGTGAATTGCAGAATCCCGTGAACCATCGAGTCTTTGAACGCAAGTTGCGCCTGAAGCCATTAGGTTGAAGGCACGTCTGCCTGGGCGTCACGCATTGCGTCACCCACCACCCCCGCGCCCCAAGCGGGCACGTCGGTGCGTGGGCGGATATTGGCCCCCCGTGTGCATCCGTGCTCGGTCGGCCTAAAAAACGGGTCCCCAATGACGGACATCACGACAAGTGGTGGTTGCTAAACTGTCGCGTCACGTCGTGCGTGCCATCGTTTGTTGCGGGTTTGCCCATTTGACCCTGGAGTGCCGTTTAACTGCGGCGCCTCAACTGCGACCCCAGGTCAGGCGGGATTACCCGCT…		No hit	No hit	< 98.0	No hit	No hit		Vaccinium uliginosum var. japonicum	Species level	98.32	0	730		Vaccinium uliginosum var. japonicum	Species level	98.32	0	730	NCBI		0	0	0	0	0	0	0	0	0	252	0	26	0	0	0	0	0	0	0	0	0	0	0	0	0	0	0	0
ITS_014	TCTTGGCTCTTGCAACGATGAAGAACGCAGCGAAATGCGATACGTAGTGTGAATTGCAGAATTCCGCGAATCATCGAGTCTTTGAACGCAAGTTGCGCCCGAGGCTCGTCCGAGGGCATTCCTGCCTGAGCGTCATCGCGCCACCCACCGAACCCTTCGGGGTCGAGTGAATCTGGCCGTCCGATCCCGTTCGGGATCGGTCGGCTGAAATTCAGAGAGTCCCGTTGCCGTGGAGACGCGGCTGCGATCAGGTGATCCGACCCTCCCTGATCAGGAGCGAGGAAGCGTGCGCAGTCCCTGTCGTCTCTCAAGCAGCATTGAATCGGGACTCGAGCAGGTCTCGCGGTCTTCGACGGTTCCGTCCAACGGAACCGTCGAACAGGCCGGGAAACAGTCGAA…		Polytrichum juniperinum	Species level	99.55	0	806		Polytrichum juniperinum	Species level	99.77	0	811		Polytrichum juniperinum	Species level	99.77	0	811	NCBI		10	0	101	0	0	0	0	252	0	0	0	0	0	0	0	0	0	0	0	0	0	0	0	0	0	0	0	0
ITS_015	TCTCGGCTCTTGCATCGATGAAGAACGTAGCGAAATGCGATACTTGGTGTGAATTGCAGAATCCCGTGAACCATCGAGTCTTTGAACGCAAGTTGCGCCTGAAGCCATTAGGTTGAAGGCACGTCTGCCTGGGCGTCACGCATTGCGTCACCCACTCCCCCCGTGCCCCAAGCGGGCACGTCGGTGCGTGGGCGGATATTGGCCCCCCGTTCGCATCCGTGCGCGGTCGGCCTAAAAAACGGGTCCCCAATGACGGACATCACGACAAGTGGTGGTTGCTAAACCGTCGCGTCACGTCGTGCATGCCATCGTTTGTTGCGGGTTGGCCCATTTGACCCTGAAGTGTCGTTTAACTGCGGCGCCTCAACTGCGACCCCAGGTCAGGCGGGATTACCCGCT…		Vaccinium sp. (V. uliginosum var. japonicum, V. smallii var. smallii, V. shikokianum, V. ovalifolium var. ovalifolium)	Genus level	99.28	0	752		Vaccinium ovalifolium	Species level	99.19	0	667		Vaccinium sp. (V. uliginosum var. japonicum, V. smallii var. smallii, V. shikokianum, V. ovalifolium var. ovalifolium)	Genus level	99.28	0	752	local		0	17	0	0	0	0	16	0	0	0	0	0	0	0	0	0	0	0	0	0	0	0	0	0	0	0	0	0
ITS_016	TCTCGGCTCTCGCATCGATGAAGAACGTAGCGAAATGCGATACTTGGTGTGAATTGCAGAATCCCGTGAACCATCGAGTTTTTGAACGCAAGTTGCGCCCGAAGCCATTAGGCCGAGGGCACGTCTGCCTGGGCGTCACACGTCGTTGCCCCCCCAACCTCTCTTGGGAGCTGGGTGGGACGGATGATGGCCTCCCGTGTGCTTGCTCACGCGGTTGGCATAAAAACCAAGTCCCCGGCGACTAATGCCACGACAATCGGTGGATGTCAAACCCCTCTTGCCTGTCGTGTGCGTGTGTTGTTTGGGGTCTCGTTGACCCATTGTGCATCAGTTTGTTGTTGCTTCCAACGCGACCCCAGGTCAGGCGGGGTTACCCGCTGAATTTAAGCATATCAA		Sieversia pentapetala	Species level	99.17	0	645		Sieversia pentapetala	Species level	98.88	4.55e-178	636		Sieversia pentapetala	Species level	99.17	0	645	local		0	0	0	0	0	0	0	0	0	0	0	0	0	0	0	0	0	0	0	0	0	0	0	0	0	0	0	20
ITS_017	TCTCGGCTCTTGCATCGATGAAGAACGTAGCGAAATGCGATACTTGGTGTGAATTGCAGAATCCCGTGAACCATCGAGTCTTTGAACGCAAGTTGCGCCTGAAGCCATTAGGCTGAAGGCACGTCTGCCTGGGCGTCACGCATTGCGTCACCCACCTCCCCCGCGCCCCAAGCGGGCACGTCGGTGCGTGGGCGGATATTGGCCCCCCGTTCGCATCCGCGCGCGGTCGGCCTAAAAAACGGGTCCCCAATGACGGACATCACGACGAGTGGTGGTTGCTAAACCGTCGCGTCACGTCGTGCGTGCCATCGTTTGTTGCGGGTTGGCCCATTTGACCCTGGAGTGCCGTTTAAGTGCGGCGCCTCAACTGCGACCCCAGGTCAGGCGGGATTACCCGCT…		Vaccinium vitis-idaea	Species level	99.76	0	763		No hit	No hit	< 98.0	No hit	No hit		No hit (homology 98% <)	No hit	homology less than 98%	-	-	No hit		0	0	0	0	0	0	0	0	0	0	0	0	0	0	0	73	0	18	0	0	0	0	0	0	0	0	0	0
ITS_018	TCTCGGCTCTCGCCACGATGAAGAATGTAGCGAAATGCGATACTTAGTGTGAATTGCAGAATCCCGTGAATCATCAAGTCTTTGAACGCAAGTTGCGCCCGAGGCCTCGGCCAAGGGCACGTCTGCTTGGGCGTCGCACTCCAAAACTGCCCTCCCCCGCGAGGAGCGTAGATGGCCGTCCGTGTCCGCAAGTGGGGCGGTCGGCTGAAATGAGCACGAGGTCCGTCGATCCGTCGCGACGAGCGGTGGTTCCCAAAGGCCGGCGTTGGTTTGCGCTGATCGAGCGATGCCTCGTGTGGAACTTTATCTTTGGTGCCCCGGCCCGCCAGAGTGCGTGCATGGGTGCATCTCTACCGCGTCCCCAAGTCAGGCGTGAATACCCGCTGAGTTTAAGCATAT…		Juniperus communis var. hondoensis	Species level	99.75	0	737		No hit	No hit	< 98.0	No hit	No hit		No hit (homology 98% <)	No hit	homology less than 98%	-	-	No hit		0	0	0	0	0	0	0	0	0	0	0	0	0	0	0	0	0	0	0	0	0	0	0	0	0	0	0	0
ITS_019	TCTCGGCTCTTGCATCGATGAAGAACGTAGCGAAATGCGATACTTGGTGTGAATTGCAGAATCCCGTGAACCATCGAGTCTTTGAACGCAAGTTGCGCCCGAAGCCATTAGGTTGAAGGCATGTCTGCCTGGGCGTCACGCATTGCGTCGCCCACTCACCCCGTGCCTCAATAGGGCGGGTAAGTGAGTGGGCGGATATTGGCCCCCCGTTCACATTTGCTGCTCGGTCGGCCTAAAATAAGGTCCCCAACGATGGACATCACGACAAGTGGTGGTTGCCAAACCGTCGCGTCATGTCGTGCATGCCATTTTTTGTCGTGGGCTGGCTCACCGACCCTTAAGTACCATCGACTGTGGTACCTCAATTGCGACCCCAGGTCAGGCGGGATTACCCGCTGA…		Empetrum nigrum var. japonicum	Species level	99.76	0	760		Empetrum nigrum var. japonicum	Species level	99.76	0	760		Empetrum nigrum var. japonicum	Species level	99.76	0	760	NCBI		39	53	32	36	20	0	0	25	38	0	41	0	0	0	0	0	0	22	12	0	0	36	22	43	0	11	18	13
ITS_020	TCTCGGCTCTCGCATCGATGAAGAACGTAGCGAAATGCGATACGTGGTGTGAATTGCAGAATCCCGTGAACCATCGAGTCTTTGAACGCAAGTTGCGCCCAAGGGATCCTCCCGAGGGCACGCCTGCCTCATGGGCGTTAGAAGCCCATCCACGCTCGGTTGCCTAAGGGCAAAGATGCGGACATTGGCCCTCCGAGCCGTGAGGTGCGGTGGGCCTAAGTGTGCGGCCGTTGTATGTGGCCGGGAGCGGCGAGTGGTGGGCTACTGCGCACGTCACCCCGAGCCCCGTACTAACGCAAGGCCTTGTATGACCCCCTAACGAGGAGCATGTTGTTGCAGCTTCTGCTGCGTGGTGCCTTCGGACCGATACCCCAGGTCAGGCGGGGCTACCCGCCGAGT…		Carex blepharicarpa	Species level	98.55	0	726		Carex blepharicarpa	Species level	99.76	0	750		Carex blepharicarpa	Species level	99.76	0	750	NCBI		0	0	0	0	0	0	0	0	0	0	0	0	0	0	0	0	0	0	0	0	0	0	0	0	0	0	0	0
ITS_021	TCTCGGCTCTTGCATCGATGAAGAACGTAGCGAAATGCGATACTTGGTGTGAATTGCAGAATCCCGTGAACCATCGAGTCTTTGAACGCAAGTTGCGCCTGAAGCCATTAGGTTGAAGGCACGTCTGCCTGGGCGTCACGCATTGCGTCGCCCACTCACCCCCGTGCCTCAGTGGGCGGGTAAGTGCGTGGGCGGATATTGGCCCCCCGTTCACATTCGTGCTCGGTCGGCCTAAATACACAGTCCCCAATGACGGACATCACGACAAGTGGTGGTTGCCAAACCGTCGCGTCATGTCGTGCATGTTGGCGTGGGCTGGCTCATCGACCCTTAAGTACCATAACCTGTGGTACCTCAACTGCGACCCCAGGTCAGGCGGGATTACCCGCTGAGTTTAAG…		Phyllodoce sp. (P. nipponica, P. aleutica)	Genus level	99.75	0	747		No hit	No hit	< 98.0	No hit	No hit		No hit (homology 98% <)	No hit	homology less than 98%	-	-	No hit		0	0	0	0	0	0	0	0	0	0	0	0	0	0	0	0	0	0	0	0	0	0	0	0	0	0	0	0
ITS_022	TCTCGGCTCTCGCATCGATGAAGAACGTAGCGAAATGCGATACTTGGTGTGAATTGCAGAATCCCGTGAACCATCGAGTTTTTGAACGCAAGTTGCGCCCGAAGCCATTAGGCCGAGGGCACGCCTGCCTGGGCGTCACACGTCGTTGCCCCCCCCAACCTCTCTTGGGAGTTGGGTGGGACGGATGATGGCCTCCCGTGTGCTTGCTCACGCGGTTGGCATAAAAACCAAGTCCCCGGCGACTAATGCCACGACAATCGGTGGATGTCAAACCCCTCTTGCCTGTCGTGTGCGTGTGTTGTTTGGGGTCTCACTGACCCATTGTGCATCAGTTTGTTGTTGCTTCCAATGCGACCCCAGGTCAGGCGGGGTTACCCGCTGAATTTAAGCATATCAA		No hit	No hit	< 98.0	No hit	No hit		Sieversia pentapetala	Species level	98.32	2.75e-175	627		Sieversia pentapetala	Species level	98.32	2.75e-175	627	NCBI		0	0	0	0	0	0	0	0	0	0	0	0	0	0	0	0	0	0	0	0	0	0	0	0	0	0	0	0
ITS_024	TCTCGGCTCTTGCATCGATGAAGAACGTAGCGAAATGCGATACTTGGTGTGAATTGCAGAATCCCGTGAACCATCGAGTCTTTGAACGCAAGTTGCGCCTGAAGCCATTAGGTTGAAGGCACGTCTGCCTGGGCGTCACGCATTGCGTCACCCACCACCCCCGCGCCCCAAGCGGGCACGTCGGTGCGTGGGCGGATATTGGCCCCCCGTGTGCATCCGTGCTCGGTCGGCCTAAAAAACGGGTCCCCAATGACGGACATCACGACAAGTGGTGGTTGCTAAACCGTCGCGTCACGTCGTGCGTGCCATCGTTTGTTGCGGGTTGCCCATTTGACCCTGGAGTGCCGTTTAACTGCGGCGCCTCAACTGCGACCCCAGGTCAGGCGGGATTACCCGCTG…		No hit	No hit	< 98.0	No hit	No hit		Vaccinium uliginosum var. japonicum	Species level	98.56	0	734		Vaccinium uliginosum var. japonicum	Species level	98.56	0	734	NCBI		0	0	0	0	0	0	0	0	0	0	0	0	0	0	0	0	0	0	0	0	0	0	0	0	0	0	0	0
ITS_025	TCTCGGCTCTCGCATCGATGAAGAACGTAGCGAAATGCGATACTTGGTGTGAATTGCAGAATCCCGCGAATCATCGAGTCTTTGAACGCAAGTTGCGCCCGAAGCCACCTGGCCGAGGGCACGTCTGCCTGGGTGTCACGCATCGTTGCCCCCAACCCCATCTCCTTGCAAAGGGACGAGGGGGCCTGTGGGGCAGAAATTGGCCTCCCGTGAGCTCATGCATGCGGTTGGCCTAAAAGCGAGTCCTCGGCGACGCGCGCCACGACAATCGGTGGTTGACAAACCCTCGTGTCCCGTCGTGCGTGCCGTGTCGCTCATCGTGTGCTCTTTGACCCTGCTGTGTCGCGCTAGCGACGCTTCCAACGCGACCCCAGGTCAGGCGGGACTACCCGCTGAATT…		Betula ermanii	Species level	100	0	760		Betula ermanii	Species level	99.03	0	739		Betula ermanii	Species level	100	0	760	local		0	0	0	0	0	0	0	0	0	0	0	0	0	607	0	0	0	0	0	0	0	0	0	0	0	0	0	0
ITS_026	TCTCGGCTCTTGCATCGATGAAGAACGTAGCGAAATGCGATACTTGGTGTGAATTGCAGAATCCCGTGAACCATCGAGTCTTTGAACGCAAGTTGCGCCTGAAGCCATTAGGTTGAAGGCACGTCTGCCTGGGCGTCACGCATTGCGTCACCCACCTCCCCCGCGCCCCAAGTGGGCACGTCGGTGTGTGGGCGGATATTGGCCCCCCGTGTGCATCCGTGCTCGGTTGGCCTAAAAAACGGGTCCCCAATGACGGACATCACGACAAGTGGTGGTTGCTAAACCGTCGCGTCACGTCGTGCATGCCATCGTTTGTTGCGGGTTAGCCCATTTGACCCTGAAGTGCCGTTTAACTGCGGCGCCTCAACTGCGACCCTAGGTCAGGCGGGATTACCCGCT…		No hit	No hit	< 98.0	No hit	No hit		Vaccinium uliginosum var. japonicum	Species level	99.52	0	758		Vaccinium uliginosum var. japonicum	Species level	99.52	0	758	NCBI		0	0	0	0	0	0	0	0	0	0	0	0	0	0	0	0	0	0	0	0	0	0	0	0	0	0	0	0
ITS_027	TCTCGGCTCTTGCATCGATGAAGAACGTAGCGAAATGCGATACTTGGTGTGAATTGCAGAATCCCGTGAACCATCGAGTCTTTGAACGCAAGTTGCGCCCGAAGCCTTTAGGTTGAGGGCACGTCTGCCTGGGTGTCACGCATCGTGTTGCCCCCGACCACACACTTCTTTTGGATGTGTGCCGGTTTGTGGGCGGATATTGGCCTCCCGTGCCCTGTCGTGCGGATGGCGCAAAAATGAGTCATTGGTGATGGACGTCGCGACATCGGTGGTTGTAAGAAGACCTTCTTGTCTTGTCGCGTGAATGCCCGTCACCTTAGTCAGCTCAAGGACCCTTAGGCGCCACAACCTGTGTGTGCTTCGATTGTGACCCCAGGTCAGGCGGGACTACCCGCTGAG…		Tilingia ajanensis	Species level	99.76	0	758		No hit	No hit	< 98.0	No hit	No hit		No hit (homology 98% <)	No hit	homology less than 98%	-	-	No hit		0	0	0	0	0	0	0	25	0	0	0	0	0	0	0	0	28	6	0	0	18	0	0	0	0	34	21	57
ITS_028	TCTCGGCTCTTGCATCGATGAAGAACGTAGCGAAATGCGATACTTGGTGTGAATTGCAGAATCCCGTGAACCATCGAGTCTTTGAACGCAAGTTGCGCCTGAAGCCATTAGGTTGAAGGCACGTCTGCCTGGGCGTCACGCATTGCGTCACCCACCTCCCCTGCGCCCCAAGTGGGCACGTCGGTGTGTGGGCGGATATTGGCCCCCCGTGTGCATCCGTGCTCGGTCGGCCTAAAAAACGGGTCCCCAATGACGGACATCACGACAAGTGGTGGTTGCTAAACCGTCGCGTCACGTCGTGCATGCCATCGTTTGTTGCGGGTTAGCCCATTTGACCCTGAAGTGCCGTTTAACTGCGGCGCCTCAACTGCGACCCCAGGTCAGGCGGGATTACCCGCT…		No hit	No hit	< 98.0	No hit	No hit		Vaccinium uliginosum var. japonicum	Species level	99.76	0	763		Vaccinium uliginosum var. japonicum	Species level	99.76	0	763	NCBI		0	0	0	0	0	0	0	0	0	0	0	0	0	0	0	0	0	0	0	0	0	0	0	0	0	0	0	0
ITS_029	TCTCGGCTCACGCATCGATGAAGAACGTAGCAAAATGCGATACTTGGTGTGAATTGCAGAATCCCGTGAACCATCGAGTTTTTGAACGCAAGTTGCGCCCGAAACCATCCGGTTGAGGGCACGCCTGCCTGGGCGTCACGCATCGCGTCGCCCCCACCATGGTCTTCTAGTAGGTTATCATGTTGTTTGGGGCGGAGATTGGCCTCCCGTGCTTGTGGTGCGGTTGGCCTAAATAGGAGTCCCCTACGGTGGATACACGGCTAGTGGTGGTTGTTAAGACCCTCGTCTTGTGCCGTGTGTTTTGAGCTACTAGGGAAACCCTCACCAAAGACCCCATAGCATTATCTTAGGACGATGCTTCGACCGCGACCCCAGGTCAGGCGGGACTACCCGCTGAGT…		Ixeridium dentatum subsp. kimuranum	Species level	100	0	761		Ixeridium dentatum subsp. kimuranum	Species level	99.74	0	719		Ixeridium dentatum subsp. kimuranum	Species level	100	0	761	local		0	0	0	0	0	0	0	0	0	0	0	0	0	0	0	0	0	0	0	0	0	0	0	0	0	0	0	29
ITS_030	TCTCGGCTCTCGCATCGATGAAGAACGTAGCGAAATGCGATACTTGGTGTGAATTGCAGAATCCCGTGAACCATCGAGTCTTTGAACGCAAGTTGCGCCCGAAGCCTTCGGGCCGAGGGCACGTCTGCCTGGGCGTCACGCACCGCGTCGCCCCCCACCCCTTCCAAGGAAGGGGCGTGGGGCGGAGATTGGCCCCCCGTGCGCTCCCCGCTCGCGGTCGGCCTAAATACGGACCCCGTGGCCGCGAAATGCCGCGACGATTGGTGGTGTACTTCATGGCCCCGTGCCGTCAAGCATCGCGTCGCGTCTTCCGCGGCCCTCGGGTTTCAAAGGACCCTGGAGGGAGCCCTCCGCTTAGCGCGGATGGGACCCCCTCAACCGTTGCGACCCCAGGTCAGG…		Persicaria weyrichii var. weyrichii	Species level	99.77	0	780		No hit	No hit	< 98.0	No hit	No hit		No hit (homology 98% <)	No hit	homology less than 98%	-	-	No hit		0	0	0	0	0	0	0	0	0	0	0	0	0	0	0	0	0	0	0	0	0	0	0	0	0	0	0	0
ITS_031	TCTCGGCTCTTGCATCGATGAAGAACGTAGCGAAATGCGATACTTGGTGTGAATTGCAGAATCCCGTGAACCATCGAGTCTTTGAACGCAAGTTGCGCCTGAAGCCATTAGGTTGAAGGCACGTCTGCCTGGGCGTCACGCATTGCGTCACCCACTCCCCCCGTGCCCCAAGCGGGCACGTCGGTGCGTGGGCGGATATTGGCCCCCCGTTCGCATCCGTGCGCGGTCGGCCTAAAAAACGGGTCCCCAATGACGGACATCACGACAAGTGGTGGTTGCTAAACCGTCGCGTCGCGTCGTGCATGCCATCGTTTGTTGCGGGTTGGCCCATTTGACCCTGAAGTGCCGTTTAACTGCGGCGCCTCAACTGCGACCCCAGGTCAGGCGGGATTACCCGCT…		Vaccinium sp. (V. uliginosum var. japonicum, V. smallii var. smallii, V. shikokianum, V. ovalifolium var. ovalifolium)	Genus level	99.28	0	752		Vaccinium ovalifolium	Species level	99.19	0	667		Vaccinium sp. (V. uliginosum var. japonicum, V. smallii var. smallii, V. shikokianum, V. ovalifolium var. ovalifolium)	Genus level	99.28	0	752	local		0	0	0	0	0	0	0	0	0	0	0	0	0	0	0	0	0	0	0	0	0	0	0	0	0	0	0	0
ITS_032	TCTCGGCTCTCGCATCGATGAAGAACGTAGCGAAATGCGATACTTGGTGTGAATTGCAGAATCCCGTGAACCATCGAGTTTTTGAACGCAAGTTGCGCCCGAAGCCATTAGGCCGAGGGCACGCCTGCCTGGGCGTCACACGTCGTTGCCCCCCCCAACCTCTCTTGGGAGTTGGGTGGGACGGATGATGGCCTCCCGTGTGCTTGCTCACGCGGTTGGCATAAAAACCAAGTCCCCGGCGACTAATGCCACGACAATCGGTGGATGTCAAACCCCTCTTGCCTGTCGTGTGCGTGTGTTGTTTGGGGTCTCACTGACCCATTGTGCATCAGTTTGTTGTTGCTTCCAACGCGACCCCAGGTCAGGCGGGGTTACCCGCTGAATTTAAGCATATCAA		Sieversia pentapetala	Species level	98.06	0	628		Sieversia pentapetala	Species level	98.6	5.9e-177	632		Sieversia pentapetala	Species level	98.6	5.9e-177	632	NCBI		0	0	0	0	0	0	0	0	0	0	0	0	0	0	0	0	0	0	0	0	0	0	0	0	0	0	0	0
ITS_033	TCTCGGCTCTTGCATCGATGAAGAACGTAGCGAAATGCGATACTTGGTGTGAATTGCAGAATCCCGTGAACCATCGAGTCTTTGAACGCAAGTTGCGCCTGAAGCCATTAGGTTGAAGGCACGTCTGCCTGGGCGTCACACATTGCGTCACCCACCACCCCCGCGCCCCAAGCGGGCACGTCGGTGCGTGGGCGGATATTGGCCCCCCGTGTGCATCCGTGCTCGGTCGGCCTAAAAAACGGGTCCCCAATGACGGACATCACGACAAGTGGTGGTTGCTAAACCGTCGCGTCACGTCGTGCGTGCCATCGTTTGTTGCGGGTTTGCCCATTTGACCCTGGAGTGCCGTTTAACTGCGGCGCCTCAACTGCGACCCCAGGTCAGGCGGGATTACCCGCT…		No hit	No hit	< 98.0	No hit	No hit		Vaccinium uliginosum var. japonicum	Species level	98.32	0	730		Vaccinium uliginosum var. japonicum	Species level	98.32	0	730	NCBI		0	0	0	0	0	0	0	0	0	0	0	0	0	0	0	0	0	0	0	0	0	0	0	0	0	0	0	0
ITS_034	TCTCGGCTCTTGCATCGATGAAGAACGTAGCGAAATGCGATACTTGGTGTGAATTGCAGAATCCCGTGAACCATCGAGTCTTTGAACGCAAGTTGCGCCTGAAGCCATTAGGTTGAAGGCACGTCTGCCTGGGCGTCACGCATTGCGTCACCCACCACCCCCGCGCCCCAAGCGGGCACGTCGGTGCGTGGGCGGATATTGGCCCCCCGTGTGCATCCGTGCTCGGTCGGCCTAAAAAACGGGTCCCCAATGACGGACATCACGACAAGTGGTGGTTGCTAAACCGTCGCGTCACGTCGTGCGTGCCATGGTTTGTTGCGGGTTGCCCATTTGACCCTGGAGTGCCGTTTAACTGCGGCGCCTCAACTGCGACCCCAGGTCAGGCGGGATTACCCGCTG…		No hit	No hit	< 98.0	No hit	No hit		Vaccinium uliginosum var. japonicum	Species level	98.32	0	728		Vaccinium uliginosum var. japonicum	Species level	98.32	0	728	NCBI		0	0	0	0	0	0	0	0	0	0	0	0	0	0	0	0	0	0	0	0	0	0	0	0	0	0	0	0
ITS_035	TCTCGGCTCTCGCATCGATGAAGAACGTAGCGAAATGCGATACTTGGTGTGAATTGCAGAATCCCGTGAACCATCGAGTCTTTGAACGCAAGTTGCGCCCGAAGCCATTCGGCTGAGGGCACGTCTGCCTGGGCGTCACGCATCGCGTCGCCTCCCCCACCCATACCCCATGGGGCCATTGGGTGTTGGGGGCGGAAATTGGCCCCCCGTGCGTTTTTGCGCACGGCCGGCCTAAATGTGAACCCGTGGCGACTCGCGTCACGACAAGTGGTGGTTGAAAACTCAACTCTCGTGTTGTCGTGCCGTTTTGAGTTGGCTGTCGGGCTTCGTCACAGACCCAATGGCGCGAACATATCGCGCCTTCGACCGCGACCCCAGGTCAGGCGGGATTACCCGCTG…		Pedicularis yezoensis	Species level	100	0	745		Pedicularis yezoensis	Species level	100	0	665		Pedicularis yezoensis	Species level	100	0	745	local		0	0	0	0	0	0	0	0	0	0	0	0	0	0	0	0	0	0	0	0	0	0	0	0	0	0	0	0
ITS_036	TCTCGGCTCTTGTTACGATGAAGAACGTAGCGAAATGCGATACTTAGTGTGAATTGCAGAATCCCGTGAATCATCGAGTTTTTGAACGCAATTTGCGCCCGAGGCTTCGGTCGAGGGCACGTCTGTCTGGGCGTCGCATCCCAATCAAACGCGCTCCTTGCAATATGGTAGGGAGCAGCGGAGGTGGTCGTCCGTGCCCAATGCGGTGCGGTTGGCTGAAATGTGGCAGGCGATGTTTCGTGGCGTGCGTCGGCAAGCGGTGATCTTGTCCCCTTGGTTGGGCAGTCGGCGTTAGCCGATGCGGGCTCTCTGTGGCATCCCTGGAACTTGCTTTGCTCTCTCTTGTCCTCCCATTGGGTAGGGCGGATTTAGCTCCAACTTGCGACCTCAGCTCAGGCG…		Pinus pumila	Species level	99.76	0	758		Pinus pumila	Species level	99.52	0	752		Pinus pumila	Species level	99.76	0	758	local		0	0	0	0	0	0	0	0	0	0	0	0	0	0	0	0	0	0	0	0	0	0	0	0	0	0	0	0
ITS_037	TCTCGGCTCTTGCATCGATGAAGAACGTAGCGAAATGCGATACTTGGTGTGAATTGCAGAATCCCGTGAACCATCGAGTCTTTGAACGCAAGTTGCGCCTGAAGCCATTAGGTTGAAGGCACGCCTGCCTGGGCGTCACGCATTGCGTTGCCCACTCACCCCCGTGCCTCTTGTGGGCATGTAAGTGCGTGGGCGGATATTGGCCCCCCGTTCACAATCGTGCTCGGTCGGCCTAAAAAAAACAGTCCCCAATGACGGACATCACGACAAGTGGTGGTTGCCAAACCGTCGCGTCATGTCGTGCATTCCATTTTTTGTCGTGGGCTGTCTCATGACCCTTTAAGTACCCTTAAATGTGGAACCTCAATTGCGACCCCAGGTCAGGCGGGATTACCCGCT…		Kalmia procumbens	Species level	99.72	0	664		Kalmia procumbens	Species level	99.45	0	660		Kalmia procumbens	Species level	99.72	0	664	local		0	0	0	0	0	0	0	0	0	0	0	0	0	0	0	0	0	0	0	0	0	0	0	0	0	0	0	0
ITS_038	TCCCGGCTCTTGCATCGATGAAGAACGTAGCGAAATGCGATACTTGGTGTGAATTGCAGAATCCCGTGAACCATCGAGTCTTTGAACGCAAGTTGCGCCCGAAGCCTTTAGGTTGAGGGCACGTCTGCCTGGGTGTCACGCATCGTGTTGCCCCCGACCACACACTTCTTTTGGATGTGTGCCGGTTTGTGGGCGGATATTGGCCTCCCGTGCCTTGTCGTGCGGATGGCGCAAAAATGAGTCATTGGTGATGGACGTCGCGACATCGGTGGTTGTAAGAAGACCTTCTTGTCTTGTCGCGTGAATGCCCGTCACCTTAGTCAGCTCAAGGACCCTTAGGCGCCACAACCTGTGTGTGCTTCGATTGTGACCCCAGGTCAGGCGGGACTACCCGCTGAG…		Tilingia ajanensis	Species level	99.76	0	758		No hit	No hit	< 98.0	No hit	No hit		No hit (homology 98% <)	No hit	homology less than 98%	-	-	No hit		0	0	0	0	0	0	0	0	0	0	0	0	0	0	0	0	69	0	0	0	0	0	0	0	0	0	0	0
ITS_039	TCTCGGCTCTTGCATCGATGAAGAACGTAGCGAAATGCGATACTTGGTGTGAATTGCAGAATCCCGTGAACCATCGAGTCTTTGAACGCAAGTTGCGCCTGAAGCCATTAGGTTGAAGGCACGTCTGCCTGGGCGTCACGCATTGCGTCACCCACCACCCCCGCGCCCCAAGCGGGCACGTCGGTGCGTGGGCGGATATTGGCCCCCCGTGTGCATCCGTGCTCGGTCGGCCTAAAAAACGGGTCCCCAATGACGGACATCACGACAAGTGGTGGTTGCAAAACTGTCGCGTCACGTCGTGCGTGCCATCGTTTGTTGCGGGTTGCCCATTTGACCCTGGAGTGCCGTTTAACTGCGGCGCCTCAACTGCGACCCCAGGTCAGGCGGGATTACCCGCTG…		No hit	No hit	< 98.0	No hit	No hit		Vaccinium uliginosum var. japonicum	Species level	98.08	0	723		Vaccinium uliginosum var. japonicum	Species level	98.08	0	723	NCBI		0	0	0	0	0	0	0	0	0	0	0	0	0	0	0	61	0	0	0	0	0	0	0	0	0	0	0	0
ITS_040	TCTCGGCTCTTGCATCGATGAAGAACGTAGCGAAATGCGATACTTGGTGTGAATTGCAGAATCCCGTGAACCATCGAGTCTTTGAACGCAAGTTGCGCCTGAAGCCATTAGGTTGAAGGCACGTCTGCCTGGGCGTCACGCATTGCGTCACCCACTCCCCCCGTGCCCCAAGCGGGCACGTCGGTGCGTGGGTGGATATTGGCCCCCCGTTCGCATCCGTGCGCGGTCGGCCTAAAAAACGGGTCCCCAATGACGGACATCACGACAAGTGGTGGTTGCTAAACCGTCGCGTCACGTCGTGCATGCCATCGTTTGTTGCGGGTTGGCCCATTTGACCCCGAAGTGCCGTTTAACTGCGGCGCCTCAACTGCGACCCCAGGTCAGGCGGGATTACCCGCT…		Vaccinium sp. (V. uliginosum var. japonicum, V. smallii var. smallii, V. shikokianum, V. ovalifolium var. ovalifolium)	Genus level	100	0	769		Vaccinium hirtum	Species level	100	0	682		Vaccinium sp. (V. uliginosum var. japonicum, V. smallii var. smallii, V. shikokianum, V. ovalifolium var. ovalifolium)	Genus level	100	0	769	local		0	0	0	0	0	0	0	0	0	0	0	0	0	0	0	18	0	0	0	0	0	0	0	0	0	0	0	0
ITS_041	TGTGACCAGCGGACAGGCGGCTATCGACATGATGGAAAGGACCGGCTGCGACGGCGTCATGATAGCCCGGGGCGCCCTGGGGAATCCGTGGATATTCAGAGAAGCCGCGGCAATATGGGAGTGGGGTGAAGCTCCGCCTCCTCCATCGGAAGATGAACGGATAGCTATGCTGCTGCGCCACTTTGACATGCTGGTGGGCAACAAGGGAGAGCGAGTCGCAGTGAGAGAAATACGAAAGCACATCGGATGGTACGTCAAAGGCATGCGGGGCGCAGCAGTCCTCAGGCGAGAGACGAACACCATCACC		No hit	No hit	< 98.0	No hit	No hit		No hit	No hit	< 98.0	No hit	No hit		No hit (homology 98% <)	No hit	homology less than 98%	-	-	No hit		0	0	0	0	0	0	0	0	0	10	0	0	0	0	0	126	0	0	0	0	0	0	0	0	0	0	0	0
ITS_042	TCTTGGCTCTTGCAACGATGAAGAACGCAGCGAAATGCGATACGTAGTGTGAATTGCAGAATTCCGCGAATCATCGAGTCTTTGAACGCAAGTTGCGCCCGAGGCTCGTCCGAGGGCATTCCTGCCTGAGCGTCATCGCGCCACCCACCGAACCCTTCGGGGTCGAGTGAATCTGGCCGTCCGATCCCGTTCGGGATCGGTCGGCTGAAATTCAGAGAGTCCCGTTGCCGTGGAGACGCGGCTGCGATCAGGTGATCCGACCCTCCCTGATCAGGAGCGAGGAAGCGTGCGCAGTCCCTGTCGTCTCTCAAGCAGCATTGAATCGGGACTCGAGCAGGTCTCGCGGTCCTCGACGGTTCCGTCCAACGGAACCGTCGAACAGGCCGGGAAACAGTCGAA…		Polytrichum juniperinum	Species level	99.77	0	811		Polytrichum juniperinum	Species level	100	0	817		Polytrichum juniperinum	Species level	100	0	817	NCBI		0	0	33	0	0	0	0	0	0	0	0	0	0	0	0	0	0	0	0	0	0	0	0	0	0	0	0	0
ITS_043	TCTCGGCTCTTGCATCGATGAAGAACGTAGCGAAATGCGATACTTGGTGTGAATTGCAGAATCCCGTGAACCATCGAGTCTTTGAACGCAAGTTGCGCCTGAAGCCATTAGGTTGAAGGCACGTCTGCCTGGGCGTCACGCATTGCGTCACCCACTCCCCCGTGCCTAAGCGGGCATGCCGGTGCGTGGGCGGATATTGGCCCCCCGTTCACATCCGTGCTCGGTCGGCCTAAAAAACGGGTCCCCAATGACGGACATCACGACAAGTGGTGGTTGCCAAACCGTCGCGTCATGTCGTGCATGCCATCGTTTGTTGTGGGTTGGCCCATCGACCCTGAAGTGCCACGGCACCTCAACTGCGACCCCAGGTCAGGCGGGATTACCCGCTGAGTTTAAGCA…		Gaultheria sp. (G. adenothrix, G. pyroloides)	Genus level	98.6	0	634		Gaultheria adenothrix	Species level	100	0	658		Gaultheria adenothrix	Species level	100	0	658	NCBI		0	0	0	0	0	0	0	0	0	0	0	0	0	0	0	0	0	0	0	0	0	0	0	0	0	0	0	0
ITS_044	TCTCGGCTCTCGCATCGATGAAGAACGTAGCGAAATGCGATACTTGGTGTGAATTGCAGAATCCCGTGAACCATCGAGTCTTTGAACGCAAGTTGCGCCCTAAGCCATTAGGCCGAGGGCACGTCTGCCTGGGCGTCACGCATTGCGTCGCCCCCCACTCTTGCTCACCTACAAGTGTTTCGGGAGCTCTGGGGGCGGAAATTGGTCTCCCGTGCCACGAGTGCGGTTGGCCCAAATTTGAGGCCCTGTCGACGGACGAACGGCAAGTGGTGGTTGAAAATGCCCTCGCGTCGTGCCGTGCGTCTCCTGTCGCAGGTGCTCGAGTGACCCTGACGCGTCGTCTGTGACGATGCTTCGACCGCGACCCCAGGTCAGGCGGGACTACCCGCTGAGTTTAAG…		Nephrophyllidium crista-galli subsp. japonicum	Species level	100	0	704		Nephrophyllidium crista-galli	Species level	98.58	1.01e-174	625		Nephrophyllidium crista-galli subsp. japonicum	Species level	100	0	704	local		0	0	0	0	0	0	0	0	0	0	0	0	0	0	0	0	0	0	0	0	0	0	0	0	0	0	0	0
ITS_045	TCTCGGCTCTTGCATCGATGAAGAACGTAGCGAAATGCGATACTTGGTGTGAATTGCAGAATCCCGTGAACCATCGAGTCTTTGAACGCAAGTTGCGCCTGAAGCCATTAGGTTGAAGGCACGTCTGCCTGGGCGTCACGCATTGCGTCACCCACTCCCCCCGTGCCCCAAGCGGGCACGTCGGTGCGTGGGTGGATATTGGCCCCCCGTTCGCATCCGTGCGCGGTCGGCCTAAAAAACGGGTCCCCAATGACGGACATCACGACAAGTGGTGGTTGCTAAACCGTCGCGTCACGTCGTGCATGCCATCGTTTGTTGCGGGTTGGCCCATTTGACCCCGAAGTGTCGTTTAACTGCGGCGCCTCAACTGCGACCCCAGGTCAGGCGGGATTACCCGCT…		Vaccinium sp. (V. uliginosum var. japonicum, V. smallii var. smallii, V. shikokianum, V. ovalifolium var. ovalifolium)	Genus level	99.76	0	763		Vaccinium hirtum	Species level	99.73	0	676		Vaccinium sp. (V. uliginosum var. japonicum, V. smallii var. smallii, V. shikokianum, V. ovalifolium var. ovalifolium)	Genus level	99.76	0	763	local		0	0	0	0	0	0	0	0	0	0	0	0	0	0	0	0	0	0	0	0	0	0	0	0	0	0	0	0
ITS_046	TCTCGGCTCTCGCATCGATGAAGAACGTAGCGAAATGCGATACTTGGTGTGAATTGCAGAATCCCGTGAACCATCGAGTCTTTGAACGCAAGTTGCGCCCGAAGCCATTAGGCCGAGGGCACGCCTGCCTGGGCGTCACACGTCGTTGCACCCCCACTACTCCCTCGGGATTGCGGGGTGCGGATTATGGCCTCCCGTACGCTCCGTCGCGCGGTTGGCATAAATACCAAGTCCTCGGCGACGCACGCCACGACAATCGGTGGTTGCGAAACCTCGGTTGCCCGTCGTGTGCGGTCGTCGCGCATCGGGGGCTCGAAAAAATGCTTGGCTCCGGCTTGGCTTTCAACGCGACCCCAGGTCAGGCGGGGTTACCCGCTGAATTTAAGCATATCAA		No hit	No hit	< 98.0	No hit	No hit		No hit	No hit	< 98.0	No hit	No hit		No hit (homology 98% <)	No hit	homology less than 98%	-	-	No hit		0	0	0	0	0	0	0	0	0	168	0	0	0	0	0	0	0	0	0	0	0	0	0	0	0	0	0	0
ITS_047	TCTAGGCTCTCGCATCGATGAAGAACGTAGCGAAATGCGATACTTGGTGTGAATTGCAGAATCCCGTGAACCATCGAGTCTTTGAACGCAAGTTGCGCCCGAGGCCACTAGGCTGAGGGCACGCCTGCCTGGGCGTCACGCCCCATGTTGCTCCTGTGCCCCCATTGGGAATGTGCGGGATGCGGAGATTGGCCTTCCGTGCCCCACGCGCGGTGGGCTGAAGAGCAGGCCCGTGGCTAGACAAGTCATGATGAGTGGTGGATATTAGCTGCACTTACTGTGTGGAATGAAATCAGTGCGTCGTGTTGCTTGTCTGTTGTGGAGCCGTGAGAACCCTATGTGGGCATTTGCCCCTCAACCTCAATTGTGACCCCAGGTCAGGCGGGGCCACCCGCTGAG…		Triantha japonica	Species level	100	0	763		Triantha japonica	Species level	100	0	676		Triantha japonica	Species level	100	0	763	local		0	0	0	0	0	0	0	0	0	0	0	0	0	0	0	0	0	0	0	0	0	0	0	0	0	0	0	0
ITS_048	TCTCGGCTCTTGCATCGATGAAGAACGTAGCGAAATGCGATACTTGGTGTGAATTGCAGAATCCCGTGAACCATCGAGTCTTTGAACGCAAGTTGCGCCTGAAGCCATTAGGTTGAAGGCACGTCTGCCTGGGCGTCACGCATTGCGTCACCCACCTCCCCCGCGCCCCAAGTGGGCACGTCGGTGTGTGGGCGGATATTGGCCCCCCGTGTGCATCCGTGCTCGGTCGGCCTAAAAAACGGGTCCCCAATGACGGACATCACGACAAGTGGTGGTTGCTAAACCGTCGCGTCACGTCGTGCGTGCCATCGTTTGTTGCGGGTTAGCCCATTTGACCCTGGAGTGCCGTTTAACTGCGGCGCCTCAACTGCGACCCCAGGTCAGGCGGGATTACCCGCT…		No hit	No hit	< 98.0	No hit	No hit		Vaccinium uliginosum var. japonicum	Species level	99.52	0	758		Vaccinium uliginosum var. japonicum	Species level	99.52	0	758	NCBI		0	0	0	0	0	0	0	0	0	0	0	0	0	0	0	0	0	0	0	0	0	0	0	0	0	0	0	0
ITS_050	TCTCGGCTCTTGCATCGATGAAGAACGTAGCGAAATGCGATACTTGGTGTGAATTGCAGAATCCCGTGAACCATCGAGTCTTTGAACGCAAGTTGCGCCTGAAGCCATTAGGTTGAAGGCACGCCTGCCTGGGCGTCACGCATTGCGTTGCCCACTCACCCCCGTGCCTCTTGTGGGCATGTAAGTGCGTGGGCGGATATTGGCCCCCCGTTCACAATCGTGCTCGGTCGGCCTAAAAAAAACAGTCCCCAATGACGGACATCACGACAAGTGGTGGTTGCCAAACCGTCGCGTCATGTCGTTCATTCCATTTTTTGTCGTGGGCTGTCTCATGACCCTTTAAGTACCCTTAAATGTGGTACCTCAATTGCGACCCCAGGTCAGGCGGGATTACCCGCT…		Kalmia procumbens	Species level	99.72	0	664		Kalmia procumbens	Species level	99.45	0	660		Kalmia procumbens	Species level	99.72	0	664	local		0	0	0	0	0	0	0	0	0	0	0	0	0	0	12	0	0	0	0	0	0	0	0	0	0	0	0	0
ITS_052	TCTCGGCTCTCGCATCGATGAAGAACGTAGCGAAATGCGATACTTGGTGTGAATTGCAGAATCCCGTGAACCATCGAGTTTTTGAACGCAAGTTGCGCCCGAAGCCATTAGGCCGAGGGCACGTCTGCCTGGGCGTCACACGTCGTTGCCCCTCCCAACCCCTCCGGGAGTTGGGCGGGACGGATGATGGCCTCCCGTGCGCTCCGCCGCGCGGTTGGCATAAATAACGAGTCCTCGGCGACCAACGCCGCGACAATCGGTGGTTGTCAAACCTCGGTGTCCCGTCGCGCGCGCGTCGTCCCGGGCTTTTCCCGTCTAATGCGCGTCGGTCCGTCGGCGCTTTCAACGCGACCCCAGGTCAGGCGGGGTTACCCGCTGAATTTAAGCATATCAA		Potentilla matsumurae	Species level	99.48	0	697		Potentilla matsumurae	Species level	99.48	0	697		Potentilla matsumurae	Species level	99.48	0	697	NCBI		0	0	0	0	0	0	0	0	0	0	0	0	0	0	0	0	0	0	0	0	0	0	0	0	0	0	0	0
ITS_053	TCTCGGCTCTCGCATCGATGAAGAACGTAGCGAAATGCGATACTTGGTGTGAATTGCAGAATCCCGTGAACCATCGAGTTTTTGAACGCAAGTTGCGCCCGAAGCCATTAGGCCGAGGGCACGTCTGCCTGGGCGTCACACGTCGTTGCCCCTCCCAACCCCTCCGGGAGTTGGGCGGGACGGATGATGGCCTCCCGTGCGCTCCGTCGCGCGGTTGGCATAAATAACGAGTCCTCGGCGACCAACGCCGCGACAATCGGTGGTTGTCAAACCTCGGTGTCCCGTCGCGCGCGCGTCGTCCCGGGCTCTTCCCGTCTAATGCGCGTCGGTCCGTCGGCGCTTTCAACGCGACCCCAGGTCAGGCGGGGTTACCCGCTGAATTTAAGCATATCAA		Potentilla matsumurae	Species level	100	0	708		Potentilla matsumurae	Species level	100	0	708		Potentilla matsumurae	Species level	100	0	708	local		0	0	0	0	0	0	0	0	0	0	0	0	0	0	0	0	0	0	0	0	0	0	0	0	0	0	0	0
ITS_055	TCTCGGCTCTTGCATCGATGAAGAACGTAGCGAAATGCGATACTTGGTGTGAATTGCAGAATCCCGTGAACCATCGAGTCTTTGAACGCAAGTTGCGCCTGAAGCCATTAGGTTGAAGGCACGTCTGCCTGGGCGTCACGCATTGCGTCACCCACCACCCCCGCGCCCCAAGCGGGCACGTCGGTGCGTGGGCGGATATTGGCCCCCCGTGTGCATCCGTGCTCGGTCGGCCTAAAAAACGGGTCCCCAATGACGGATATCACGACAAGTGGTGGTTGCTAAACTGTCGCGTCACGTCGTGCGTGCCATCGTTTGTTGCGGGTTGCCCATTTGACCCTGGAGTGCCGTTTAACTGCGGCGCCTCAACTGCGACCCCAGGTCAGGCGGGATTACCCGCTG…		No hit	No hit	< 98.0	No hit	No hit		Vaccinium uliginosum var. japonicum	Species level	98.08	0	723		Vaccinium uliginosum var. japonicum	Species level	98.08	0	723	NCBI		0	0	0	0	0	0	0	0	0	0	0	0	0	0	0	0	0	0	0	0	0	0	0	0	0	0	0	0
ITS_056	TCTCGGCTCTTGCATCGATGAAGAACGTAGCGAAATGTGATACTTGGTGTGAATTGCAGAATCCCGTGAACCATCGAGTCTTTGAACGCAAGTTGCGCCTGAAGCCATTAGGTTGAAGGCACGTCTGCCTGGGCGTCACGCATTGCGTCACCCACCACCCCCGCGCCCCAAGCGGGCACGTCGGTGCGTGGGCGGATATTGGCCCCCCGTGTGCATCCGTGCTCGGTCGGCCTAAAAAACGGGTCCCCAATGACGGACATCACGACAAGTGGTGGTTGCTAAACCGTCGCGTCACGTCGTGCGTGCCATCGTTTGTTGCGGGTTTGCCCATTTGACCCTGGAGTGCCGTTTAACTGCGGCGCCTCAACTGCGACCCCAGGTCAGGCGGGATTACCCGCT…		No hit	No hit	< 98.0	No hit	No hit		Vaccinium uliginosum var. japonicum	Species level	98.32	0	730		Vaccinium uliginosum var. japonicum	Species level	98.32	0	730	NCBI		0	0	0	0	0	0	0	0	0	0	0	0	0	0	0	0	0	0	0	0	0	0	0	0	0	0	0	0
ITS_058	TCTCGGCTCTCGCATCGATGAACAACGTAGCGAAATGCGATACTTGGTGTGAATTGCAGAATCCCGTGAACCATCGAGTCTTTGAACGCAAGTTGCGCCCGAAGCCACTAGGCTGAGGGCACGCCTGCCTGGGTGTCACGCATCGCCTTGCCCCCTGAGAAGTTGTGCCGGTTTGGGGCGGAAACTGGCCTCCCGTACCTTGTCGTGCGGTTGGCGGAAAAACGAGTCTCCGGCGACGGACGTCGCGACATCGGTGGTTGTAAAAGACCCTCTTGTCTTGTCGCGCGAATCCTCGTCATCTTAGCGAGCTCCAGGACCCTTAGGCAGCACACACTCTGTGCGCTTCGACTGTGACCCCAGGTCAGGCGGGACTACCCGCTGAGTTTAAGCATATCAA		No hit	No hit	< 98.0	No hit	No hit		No hit	No hit	< 98.0	No hit	No hit		No hit (homology 98% <)	No hit	homology less than 98%	-	-	No hit		0	0	0	0	0	0	0	0	0	0	0	0	0	0	0	0	0	0	0	0	0	0	0	0	0	0	0	0
ITS_059	TCTCGGCTCTTGCATCGATGAAGAACGTAGCGAAATGCGATACTTGGTGTGAATTGCAGAATCCCGTGAACCATCGAGTCTTTGAACGCAAGTTGCGCCTGAAGCCATTAGGTTGAAGGCACGTCTGCCTGGGCGTCACGCATTGTGTCACCCACCACCCCCGCGCCCCAAGCGGGCACGTCGGTGCGTGGGCGGATATTGGCCCCCCGTTCGCATCCGTGCGCGGTCGGCCTAAAAAACGGGTCCCCAATGACGGACATCACGACAAGTGGTGGTTGCTAAACCGTCGCGTCACGTCGTGCGTGCCATCGTTTGTTGCGGGTTTGCCCATTTGACCCTGGAGTGCCGTTTAATTGCGGCGCCTCAACTGCGACCCCAGGTCAGGCGGGATTACCCGCT…		Vaccinium vitis-idaea	Species level	98.08	0	725		Vaccinium vitis-idaea	Species level	98.08	0	725		Vaccinium vitis-idaea	Species level	98.08	0	725	NCBI		0	0	0	0	0	0	0	0	0	0	0	0	0	0	0	0	0	0	0	0	0	0	0	0	0	0	0	0
ITS_060	TCTCGGCTCTCGCATCGATGAAGAACGTAGCGAAATGCGATACTTGGTGTGAATTGCAGAATCCCGTGAACCATCGAGTTTTTGAACGCAAGTTGCGCCCGAAGCCATTAGGCCGAGGGCACGTCTGCCTGGGCGTCACACGTCGTTGCCCCTCCCAACCCCTCCGGGAGTTGGGCGGGACGGATGATGGCCTCCCGTGCGCTCCGTCGCGCGGTTGGCATAAATAACGAGTCCTCGGCGACCAACGCCGCGACAATCGGTGGTTGTCAAACCTCGGTGTCCCGTCGCGCGCGCGTCGTCCGGGGCTTTTCCCATCTAATGCGCGTCGGTCCGTCGGCGCTTTCAACGCGACCCCAGGTCAGGCGGGGTTACCCGCTGAATTTAAGCATATCAA		Potentilla matsumurae	Species level	99.22	0	691		Potentilla matsumurae	Species level	99.22	0	691		Potentilla matsumurae	Species level	99.22	0	691	NCBI		0	0	0	0	0	0	0	0	0	0	0	0	0	0	0	0	0	0	0	0	0	0	0	0	0	0	0	0
ITS_061	TCTTGGCTCTTGCAACGATGAAGAACGCAGCGAAATGCGATACCTAGTGTGAATTGCAGAATTCCGCGAATCATCGAGTCTTTGAACGCAAGTTGCGCCCGAGGCTTGTCCCGAGGGCATGCCTGTCTGAGCGTCACCGCACACCCACCTACCGAAACCCCCTCCGGGGGGTTCTGGGACGAGTGGAAGTGGCCGTCCGGGACCCTCGAGGTCGCGGTCGGCTGAAATGGAGAGTTCTGGACGCAGCCGAGGAGAGAGGCCGCGGGAAGGTGATCCGCCCTTCACCGGGCGGAGTCTAATTGCGCCTCTCCCCTCCGGTGGTCATGGGAGCTTGCCGGGACATGTGCCCGGGAGAGAGCGGGCCGTCGTCGGCTATCTCTCTCTTATCGCTTGGACCTC…		No hit	No hit	< 98.0	No hit	No hit		Alobiellopsis parvifolia	Species level	99.5	0	721		Alobiellopsis parvifolia	Species level	99.5	0	721	NCBI		0	0	0	0	0	0	0	0	0	0	0	0	0	0	0	0	0	0	0	0	0	0	0	0	0	0	0	0
ITS_062	TCTCGGCTCTCGCATCGATGAAGAACGTAGCGAAATGCGATACTTGGTGTGAATTGCAGAATCCCGTGAACCATCGAGTTTTTGAACGCAAGTTGCGCCCGAAGCCATTAGGCCGAGGGCACGTCTGCCTGGGCGTCACACGTCGTTGCCCCTCCCAACCCCTCCGGGAGTTGGGCGGGACGGATGATGGCCTCCCGTGCGCTCCGTCGCGCGGTTGGCATAAATAACGAGTCCTCGGCGACCAACGCCGCGACAATCGGTGGTTGTCAAACCTCGGTGTCCCGTCGCGCGCGCGTCGTCCCGTGCTCTTCCCGTCTAATGCGCGTCGGTCCGTCGGCGCTTTCAACGCGACCCCAGGTCAGGCGGGGTTACCCGCTGAATTTAAGCATATCAA		Potentilla matsumurae	Species level	99.74	0	702		Potentilla matsumurae	Species level	99.74	0	702		Potentilla matsumurae	Species level	99.74	0	702	NCBI		0	0	0	0	0	0	0	0	0	0	0	0	0	0	0	0	0	0	0	0	0	0	0	0	0	0	0	0
ITS_066	TCTCGGCTCTTGCATCGATGAAGAACGTAGCGAAATGCGATACTTGGTGTGAATTGCAGAATCCCGTGAACCATCGAGTCTTTGAACGCAAGTTGCGCCCGAGGCCATTAGGTCGAGGGCACGTCTGCCTGGGCGTCACACACAGCGTCGCACCCCGCCAACCACGTTGTCGGGGAGCGGAGATTGGCCCCCCGGGCCCCTGCGGGCACGGTCGGCACAAATGTTTGTCCCCGGCGGCGAGCGTCGCGGTCAGTGGTGGTTGTATCTCTCATCCTCCAAAGACATCAAGACGCGTCGTCCTCGTTGCACGTTGGGACACATCGACCCCAAGGAGCCGCTTCACGCGGCATTCACCCTGCGACCCCAGGTCAGGCGGGATCACCCGCTGAGTTTAAGCAT…		No hit	No hit	< 98.0	No hit	No hit		Aconitum hakusanense	Species level	98.8	3.67e-164	590		Aconitum hakusanense	Species level	98.8	3.67e-164	590	NCBI		0	0	0	0	0	0	0	0	0	65	0	0	0	0	0	0	0	0	0	0	0	0	0	0	0	0	0	0
ITS_068	TCTCGGCTCTTGCATCGATGAAGAACGTAGCGAAATGCGATACTTGGTGTGAATTGCAGAATCCCGTGAACCATCGAGTCTTTGAACGCAAGTTGCGCCCGAAGCCATTAGGTTGAAGGCACGTCTGCCTGGGCGTCACGCATTGCGGTGGTTGCCAAACCGTCGCGTCATGTCGTGCATGCCATTTTTTGTCGTGGGCTGGCTCACCGACCCTTAAGTACCATCGACTGTGGTACCTCAATTGCGACCCCAGGTCAGGCGGGATTACCCGCTGAGTTTAAGCATATCAA		No hit	No hit	< 98.0	No hit	No hit		No hit	No hit	< 98.0	No hit	No hit		No hit (homology 98% <)	No hit	homology less than 98%	-	-	No hit		0	0	0	0	0	0	0	0	0	0	8	0	0	0	0	0	0	0	0	0	0	0	0	0	0	0	0	0
ITS_070	TCTCGGCTCTTGCATCGATGAAGAACGTAGCGAAATGCGATACTTGGTGTGAATTGCAGAATCCCGTGAACCATCGAGTCTTTGAACGCAAGTTGCGCCTGAAGCCATTAGGTTGAAGGCACGCCTGCCTGGGCGTCACGCATTGCGTTGCCCACTCACCCCCGTGCCTCTTGTGGGCATGTAAGTGCGTGGGCGGATATTGGCCCCCCGTTCACAATCGTGCTCGGTCGGCCTAAAAAAAATAGTCCCCAATGACGGACATCACGACAAGTGGTGGTTGCCAAACCGTCGCGTCATGTCGTGCATTCCATTTTTTGTCGTGGGCTGTCTCATGACCCTTTAAGTACCCTTAAATGTGGTACCTCAATTGCGACCCCAGGTCAGGCGGGATTACCCGCT…		Kalmia procumbens	Species level	99.72	0	664		Kalmia procumbens	Species level	99.45	0	660		Kalmia procumbens	Species level	99.72	0	664	local		0	0	0	0	0	0	0	0	0	0	0	0	0	0	0	0	0	0	0	0	0	0	0	0	0	0	0	0
ITS_071	TCTCGGCTCTTGCATCGATGAAGAACGTAGCGAAATGCGATACTTGGTGTGAATTGCAGAATCCCGTGAACCATCGAGTCTTTGAATGCAAGTTGCGCCCGAAGCCATTAGGTTGAAGGCACGTCTGCCTGGGCGTCACGCATTGCGTCGCCCACTCACCCCGTGCCTCAATAGGGCGGGTAAGTGAGTGGGCGGATATTGGCCCCCCGTTCACATTTGCTGCTCGGTCGGCCTAAAATAAGGTCCCCAACGATGGACATCACGACAAGTGGTGGTTGCCAAACCGTCGCGTCATGTCGTGCATGCCATTTTTTGTCGTGGGCTGGCTCACCGACCCTTAAGTACCATCGACTGTGGTACCTCAATTGCGACCCCAGGTCAGGCGGGATTACCCGCTGA…		Empetrum nigrum var. japonicum	Species level	99.76	0	760		Empetrum nigrum var. japonicum	Species level	99.76	0	760		Empetrum nigrum var. japonicum	Species level	99.76	0	760	NCBI		0	0	0	0	0	0	0	0	0	0	0	0	0	0	0	0	0	0	0	0	0	0	0	0	0	52	0	0
ITS_075	TCTCGGCTCTCGCATCGATGAAGAACGTAGCGAAATGCGATACGTGGTGTGAATTGCAGAATCCCGTGAACCATCGAGTCTTTGAACGCAAGTTGCGCCCAAGGGATCCTCCCGAGGGCACGCCTGCCTCATGGGCGTTAGAAGCCCATCCACGCTCGGTTGCCTAAGGGCAAAGATGCGGACATTGGCCCTCCGAGCCGTGAGGTGCGGTGGGCCTAAGTGTGCGGCCGTTGTACGTGGTCGGGAGCGGCGAGTGGTGGGCTACTGCGCACGTCACCCCGAGCCCCGTACTAACGCAAGGCCTTGTATGACCCCCTAACGAGGAGCATGTTGTTGCAGCTTCTGCTGCGTGGTGCCTTCGGACCGATACCCCAGGTCAGGCGGGGCTACCCGCCGAGT…		Carex blepharicarpa	Species level	98.55	0	726		Carex blepharicarpa	Species level	99.76	0	750		Carex blepharicarpa	Species level	99.76	0	750	NCBI		0	0	0	0	0	0	0	0	0	0	0	0	0	0	0	0	0	0	0	0	0	0	0	0	0	0	0	0
ITS_077	TCTAGGCTCTCGCATCGATGAAGAACGTAGCGAAATGCGATACTTGGTGTGAATTGCAGAATCCCGCGAATCATCGAGTTTTTGAACGCAAGTTGCGCCCGAAGCCATTCGGCCGAGGGCACGTCTGCCTGGGTGTCACGCATCGTTGCCCCCCCAAACTCCGGTTCGGGCGGGGCGGAAGTTGGCCTCCCGTGCGTGCCTGCGCGCGCGGTTAGCCCAAAAGCGAGTCCTCGGCGACGAGCGCCACGACAATCGGTGGTTTTTTTACCCTCGTTCCTCGTCGTGCGTGTCCCGTCGCCCGAACGCGCTCTTGTGACCCTCACGCGTCGCCTCGGCGGCGCTCCCAACGCGACCCCAGGTCAGGCGGGACTACCCGCTGAGTTTAAGCATATCAA		No hit	No hit	< 98.0	No hit	No hit		No hit	No hit	< 98.0	No hit	No hit		No hit (homology 98% <)	No hit	homology less than 98%	-	-	No hit		0	0	0	0	0	0	0	0	0	0	0	0	0	0	0	0	0	0	0	0	0	0	0	0	0	0	0	0
ITS_078	TCTCGGCTCTCGCATCGATGAAGAACGTAGCGAAATGCGATACGTGGTGTGAATTGCAGAATCCCGTGAACCATCGAGTCTTTGAACGCAAGTTGCGCCCGAGGGACCCTCCCGAGGGCACGCCTGCCTCATGGGCGTTAGAAGCCCATCCACGCTCGGTTGCCTCACGGCAGAGATGCGGAATTGGCCCTCCGAACCGCGAGGTGCGGTGGGCCTAAGTGTGCGGCCGTCGTATGTGGCCGGGAGCGGCGAGTGGTGGGCTACTGCGCACGTCACCCCGAGCTCCGTACCGACACAGGGCCTTGTCTGACCCCCTAACGAGGAGCATGCCGTCGCGGCCTGTGCTGCGCGGCGCCTTCGGACCGATACCCCAGGTCAGGCGGGGCTACCCGCCGAGTT…		Carex pyrenaica var. altior	Species level	99.27	0	739		Carex pyrenaica	Species level	99.45	0	662		Carex pyrenaica	Species level	99.45	0	662	NCBI		0	0	0	0	0	0	0	0	0	0	0	0	0	0	0	0	0	0	0	0	0	0	0	0	0	0	0	0
ITS_079	TCTCGGCTCTTGTTACGATGAAGAACGTAGCGAAATGCGATACTTAGTGTGAATTGCAGAATCCCGTGAATCATCGAGTTTTTGAACGCAATTTGCGCCCGAGGCTTCGGTCGAGGGCACGTCTGTCTGGGCGTCGCATCCCAATCAAACGCGCTCCTTGCAATATGGTAGGGAGCAGCGGAGGTGGTCGTCCGTGCCCAATGCGGTGCGGTTGGCTGAAATGTGGCAGGCGATGTTTCGTGGCGTGCGTCGGCAAGCGGTGATCTTGTCCCCTTGGTTGGGCAGTCGGCGTTAGCCGATGCGGGCTCTCTGTGGCATCCCTGGAACTTGATTTGCTCTCTCTTGTCCTCCCATTGGGTAGGGCGGATTTAGCTCCAACTTGCGACCTCAGCTCAGGCG…		Pinus pumila	Species level	99.52	0	752		Pinus pumila	Species level	99.28	0	747		Pinus pumila	Species level	99.52	0	752	local		0	0	0	0	0	0	0	0	0	0	0	0	0	0	0	0	0	0	0	0	0	0	0	0	0	0	0	0
ITS_080	TCTTGGCTCTTGCAACGATGAAGAACGCAGCGAAATGCGATACGTAGTGTGAATTGCAGAATTCCGCGAATCATCGAGTCTTTGAACGCAAGTTGCGCCCGAGGCTCGTCCGAGGGCATTCCTGCCTGAGCGTCATCGCGCCACCCACCGAACCCTTCGGGGTCGAGTGAATCTGGCCGTCCGATCCCGTTCGGGATCGGTCGGCTGAAATTCAGAGAGTCCCGTTGCCGTGGAGACGCGGCTGCGATCAGGTGATCCGACCCTCCCTGATCAGGAGCGAGGAAGCGTGCGCAGTCCTTGTCGTCTCTCAAGCAGCATTGAAGCGGGACTCGAGCAGGTCTCGCGGTCCTCGACGGTTCCGTCCAACGGAACCGTCGAACAGGCCGGGAAACAGTCGAA…		Polytrichum juniperinum	Species level	99.77	0	811		Polytrichum juniperinum	Species level	99.77	0	811		Polytrichum juniperinum	Species level	99.77	0	811	NCBI		0	0	0	0	0	0	0	0	0	0	0	0	0	0	0	0	0	0	0	0	0	0	0	0	0	0	0	0
ITS_081	TCTCGGCTCACGCATCGATGAAGAACGTAGCAAAATGCGATACTTGGTGTGAATTGCAGAATCCCGTGAACCATCGAGTTTTTGAACGCAAGTTGCGCCCGAAACCATCCGGTTGAGGGCACGCCTGCCTGGGCGTCACGCATCGCGTCGCCCCCACCATGGTCTTCTAGTAGGTTATCATGTTGTTTGGGGCGGAGATTGGCCTCCTGTGCTTGTGGTGCGGTTGGCCTAAATAGGAGTCCCCTACGGTGGATACACGGCTAGTGGTGGTTGTTAAGACCCTCGTCTTGTGCCGTGTGTTTTGAGCTACTAGGGAAACCCTCACCAAAGACCCCATAGCATTATCTTAGGACGATGCTTCGACCGCGACCCCAGGTCAGGCGGGACTACCCGCTGAGT…		Ixeridium dentatum subsp. kimuranum	Species level	99.76	0	756		Ixeridium dentatum subsp. kimuranum	Species level	99.49	0	713		Ixeridium dentatum subsp. kimuranum	Species level	99.76	0	756	local		0	0	0	0	0	0	0	0	0	0	0	0	0	0	0	0	0	0	0	0	0	0	0	0	0	0	0	0
ITS_082	TCTCGGCTCTTGCATCGATGAAGAACGTAGCGAAATGCGATACTTGGTGTGAATTGCAGAATCCCGTGAACCATCGAGTCTTTGAACGCAAGTTGCGCCTGAAGCCATTAGGTTGAAGGCACGTCTGCCTGGGCGTCACGCATTGCATCACCCACTCCCCCCGTGCCCCAAGCGGGCACGTCGGTGCGTGGGCGGATATTGGCCCCCCGTTCGCATCCGTGCGCGGTCGGCCTAAAAAACGGGTCCCCAATGACGGACATCACGACAAGTGGTGGTTGCTAAACCGTCGCGTCACGTCGTGCATGCCATCGTTTGTTGCGGGTTGGCCCATTTGACCCTGAAGTGCCGTTTAACTGCGGCGCCTCAACTGCGACCCCAGGTCAGGCGGGATTACCCGCT…		Vaccinium sp. (V. uliginosum var. japonicum, V. smallii var. smallii, V. shikokianum, V. ovalifolium var. ovalifolium)	Genus level	99.28	0	752		Vaccinium ovalifolium	Species level	99.19	0	667		Vaccinium sp. (V. uliginosum var. japonicum, V. smallii var. smallii, V. shikokianum, V. ovalifolium var. ovalifolium)	Genus level	99.28	0	752	local		0	0	0	0	0	0	0	0	0	0	0	0	0	0	0	0	0	0	0	0	0	0	0	0	0	0	0	0
ITS_084	TCTCGGCTCTTGCATCGATGAAGAACGTAGCGAAATGCGATACTTGGTGTGAATTGCAGAATCCCGTGAACCATCGAGTCTTTGAACGCAAGTTGCGCCTGAAGCCATTAGGTTGAAGGCACGTCTGCCTGGGCGTCACGCATTGCGTCACCCACCACCCCCGCGCCCCAAGCGGGCACGTCGGTGCGTGGGCGGATATTGGCCCCCCGTGTGCATCCGTGCTCGGTCGGCCTAAAAAACGGGTCCCCAATGACGGACATCACGACAAGTGGTGGTTGCTAAACCGTCGCGTCACGTCGTCCGTGCCATCGTTTGTTGCGGGTTTGCCCATTTGACCCTGGAGTGCCGTTTAACTGCGGCGCCTCAACTGCGACCCCAGGTCAGGCGGGATTACCCGCT…		No hit	No hit	< 98.0	No hit	No hit		Vaccinium uliginosum var. japonicum	Species level	98.32	0	730		Vaccinium uliginosum var. japonicum	Species level	98.32	0	730	NCBI		0	0	0	0	0	0	0	0	0	0	0	0	0	0	0	0	0	0	0	0	0	0	0	0	0	0	0	0
ITS_085	CCTACACGACGCTCTTCCGATCTTGACTCTCGGCAACGGACAGCGTCGGGGCTGCCTTGGGAGGGACAGGAGAGGAAAGATCATGAGCATATCAGCGTCAGAGATCAGGAAAAAGGCGGAAAAGATCCGGGGACAGATCACAGTGGACAGGAGAAAACTCCATCAGATTCCGGAGATCGGGATGGATCTTCCGAAGACCAGAGATTATATCCGGAAACGTTTGAATGAGATGGAAATCCCGTGGCGTGACTGCGGAGGAAAA		No hit	No hit	< 98.0	No hit	No hit		No hit	No hit	< 98.0	No hit	No hit		No hit (homology 98% <)	No hit	homology less than 98%	-	-	No hit		0	0	0	0	0	0	0	0	0	0	0	0	0	0	0	0	0	0	0	0	0	0	0	0	0	0	0	0
ITS_086	TCTCGGCTCTCGCATCGATGAAGAACGTAGCGAAATGCGATACTTGGTGTGAATTGCAGAATCCCGTGAACCATCGAGTTTTTGAACGCAAGTTGCGCCCGAAGCCATTAGGCCGAGGGCACGTCTGCCTGGGCGTCACACGTCGTTGCCCCTCCCAACCCCTCCGGGAGTTGGGCGGGACGGATGATGGCCTCCCGTGCGCTCCGTCGCGCGGTTGGCATAAATAACGAGTCCTCGGCGACCAACGCCGCGACAATCGGTGGTTGTCAAACCTCGGTGTCCCGTCGCGCGCGCGTCGTCCCGGGCTCTTCCCATCTAATGCGCGTCGGTCCGTCGGCGCTTTCAACGCGACCCCAGGTCAGGCGGGGTTACCCGCTGAATTTAAGCATATCAA		Potentilla matsumurae	Species level	99.74	0	702		Potentilla matsumurae	Species level	99.74	0	702		Potentilla matsumurae	Species level	99.74	0	702	NCBI		0	0	0	0	0	0	0	0	0	0	0	0	0	0	0	0	0	0	0	0	0	0	0	0	0	0	0	0
ITS_087	TCTCGGCTCTTGCATCGATGAAGAACGTAGCGAAATGCGATACTTGGTGTGAATTGCAGAATCCCGTGAACCATCGAGTCTTTGAACGCAAGTTGCGCCTGAAGCCATTAGGTTGAAGGCACGCCTGCCTGGGCGTCACGCATTGCGTGGCCCACTCACCCCCGTGCCTCTTGTGGGCATGTAAGTGCGTGGGCGGATATTGGCCCCCCGTTCACAATCGTGCTCGGTCGGCCTAAAAAAAACAGTCCCCAATGACGGACATCACGACAAGTGGTGGTTGCCAAACCGTCGCGTCATGTCGTGCATTCCATTTTTTGTCGTGGGCTGTCTCATGACCCTTTAAGTACCCTTAAATGTGGTACCTCAATTGCGACCCCAGGTCAGGCGGGATTACCCGCT…		Kalmia procumbens	Species level	99.72	0	664		Kalmia procumbens	Species level	99.45	0	660		Kalmia procumbens	Species level	99.72	0	664	local		0	0	0	0	0	0	0	0	0	0	0	0	0	0	0	0	0	0	0	0	0	0	0	0	0	0	0	0
ITS_088	TCTCGGCTCTCGCATCGATGAAGAACGTAGCGAAATGCGATACTTGGTGTGAATTGCAGAATCCCGTGAACCATCGAGTCTTTGAACGCAAGTTGCGCCCGAAGCCATTAGGCCGAGGGCACGCCTGCCTGGGCGTCACACGTCGTTGCACCCCCACCACTCCCTCGGGATTGCGGGGTGCGGATGATGGCCTCCCGTGCGCTCCGTCGCGCGGTTGGCATAAATACCAAGTCCTCGGCGACGCACGCCATGACAATCGGTGGTTGCGAAACCTCGGTTGCCCGTCGTGTGCGGTCGTCGCGCATCGGGGGCTCGAAAAAAATGCTTGGCTCCGGCTTGGCTTTCAACGCGACCCCAGGTCAGGCGGGGTTACCCGCTGAATTTAAGCATATCAA		No hit	No hit	< 98.0	No hit	No hit		No hit	No hit	< 98.0	No hit	No hit		No hit (homology 98% <)	No hit	homology less than 98%	-	-	No hit		0	0	0	0	0	0	0	0	0	57	0	0	0	0	0	0	0	0	0	0	0	0	0	0	0	0	0	0
ITS_089	TCTCGGCTCTTGCATCGATGAAGAACGTAGCGAAATGCGATACTTGGTGTGAATTGCAGAATCCCGTGAACCATCGAGTCTTTGAACGCAAGTTGCGCCTGAAGCCATTAGGTTGAAGGCACGTCTGCCTGGGCGTCACGCATTGCGTCACCCACTCCCCCCGTGCCCCAAGCGGGCACGTCGGTGCGTGGGCGGATATTGGCCCCCCGTTCGCATCCGTGCGCGGTCGGCCTAAAAAATGGGTCCCCAATGACGGACATCACGACAAGTGGTGGTTGCTAAACCGTCGCGTCACGTCGTGCATGCCATCGTTTGTTGCGGGTTGGCCCATTTGACCCTGAAGTGCCGTTTAACTGCGGCGCCTCAACTGCGACCCCAGGTCAGGCGGGATTACCCGCT…		Vaccinium sp. (V. uliginosum var. japonicum, V. smallii var. smallii, V. shikokianum, V. ovalifolium var. ovalifolium)	Genus level	99.28	0	752		Vaccinium ovalifolium	Species level	99.19	0	667		Vaccinium sp. (V. uliginosum var. japonicum, V. smallii var. smallii, V. shikokianum, V. ovalifolium var. ovalifolium)	Genus level	99.28	0	752	local		0	0	0	0	0	0	0	0	0	0	0	0	0	0	0	0	0	0	0	0	0	0	0	0	0	0	0	0
ITS_090	TCTCGGCTCTCGCATCGATGAAGAACGTAGCGAAATGCGATACTTGGTGTGAATTGCAGAATCCCGTGAACCATCGAGTTTTTGAACGCAAGTTGCGCCCGAAGCCATTAGGCCGAGGGCACGTCTGCCTGGGCGTCACACGTCGTTGCCCCTCCCAACCCCTCCGGGAGTTGGGCGGGACGGATGATGGCCTCCCGTGCGCTCCGTCGCGCGGTTGGCATAAATAACGAGTCCTCGGCGACCAACGCCGCGACAATCGGTGGTTGTCAAACCTCGGTGTCCCGTCGCGCGCGCGTCGTCCGGGGCTTTTCCCATCTAATGCGCGTCGGTCCTTCGGCGCTTTCAACGCGACCCCAGGTCAGGCGGGGTTACCCGCTGAATTTAAGCATATCAA		Potentilla matsumurae	Species level	98.96	0	686		Potentilla matsumurae	Species level	98.96	0	686		Potentilla matsumurae	Species level	98.96	0	686	NCBI		0	0	0	0	0	0	0	0	0	0	0	0	0	0	0	15	0	0	0	0	0	0	0	0	0	0	0	0
ITS_092	TCTCGGCTCTTGCATCGATGAAGAACGTAGCGAAATGCGATACTTGGTGTGAATTGCAGAATCCCGCGAATCATCGAGTCTTTGAACGCAAGTTGCGCCCGAAGCCACCTGGCCGAGGGCACGTCTGCCTGGGTGTCACGCATCGTTGCCCCCAACCCCATCTCCTTGCAAAGGGACGAGGGGGCCTGTGGGGCAGAAATTGGCCTCCCGTGAGCTCATGCATGCGGTTGGCCTAAAAGCGAGTCCTCGGCGACGCGCGCCACGACAATCGGTGGTTGACAAACCCTCGTGTCCCGTCGTGCGTGCCGTGTCGCTCATCGTGTGCTCTTTGACCCTGCTGTGTCGCGCTAGCGACGCTTCCAACGCGACCCCAGGTCAGGCGGGACTACCCGCTGAATT…		Betula ermanii	Species level	99.76	0	754		Betula ermanii	Species level	98.78	0	734		Betula ermanii	Species level	99.76	0	754	local		0	0	0	0	0	0	0	0	0	0	0	0	0	0	0	0	0	0	0	0	0	0	0	0	0	0	0	0
ITS_093	TCTCGGCTCTCGCATCGATGAAGAACGTAGCGAAATGCGATACTTGGTGTGAATTGCAGAATCCCGCGAATCATCGAGTCTTTGAACGCAAGTTGCGCCCGAAGCCACCTGGCCGAGGGCACGTCTGCCTGGGTGTCACGCATCGTTGCCCCCAACCCCATCGCCCTGCAAAGAGGCGGTGGGGGCATGCGGGGCGGACATTGGCCTCCCGTGGGCTGATGCCTGCGGCTGGCCTAAAAACGAGTCCTCGGCGACGATCGCCACGACAATCGGTGTGGTTGACAAACCCTCGTGACCCGTCGTGCGCGCATCGCCGCTCAACGCGTGCTCTTTTGACCCTGTCGCGTCGCGCTCGCGACGCTTCCAACGCGACCCCAGGTCAGGCGGGACTACCCGCTG…		No hit	No hit	< 98.0	No hit	No hit		Alnus hirsuta var. sibirica	Species level	98.92	0	664		Alnus hirsuta var. sibirica	Species level	98.92	0	664	NCBI		0	0	0	0	0	0	0	0	0	0	0	0	0	0	0	0	0	0	0	0	0	0	0	0	0	0	0	0
ITS_094	TCTCGGCTCTTGCATCGATGAAGAACGTAGCGAAATGCGATACTTGGTGTGAATTGCAGAATCCCGTGAACCATCGAGTCTTTGAACGCAAGTTGCGCCCGAAGCCATTAGGTTGAAGGCACGTCTGCCTGGGCGTCACGCATTGCGTCGCCCACTCACCCCGTGCCTCAATAGGGCGGGTAAGTGAGTGGGCGGATATTGGCCCCCCGTTCACATTTGCTGCTCGGTCGGCCTAAAATAAGGTCCCCAACGATGGACATCACGACAAGTGGTGGTTGCCAAACCGTCGCGTCATGTCGTGCATGCCATTTTTTGTCGTGGTCTGGCTCACCGACCCTTAAGTACCATCGACTGTGGTACCTCAATTGCGACCCCAGGTCAGGCGGGATTACCCGCTGA…		Empetrum nigrum var. japonicum	Species level	99.76	0	760		Empetrum nigrum var. japonicum	Species level	99.76	0	760		Empetrum nigrum var. japonicum	Species level	99.76	0	760	NCBI		0	0	0	0	0	0	0	0	0	0	0	0	0	0	0	0	0	0	0	0	0	0	0	0	0	0	0	0
ITS_095	TCTCGGCTCTCGCATCGATGAAGAACGTAGCGAAATGCGATACTTGGTGTGAATTGCAGAATCCCGTGAACCATCGAGTCTTTGAACGCAAGTTGCGCCCGAAGCCATTAGGCCGAGGGCACGCCTGCCTGGGCGTCACACGTCGTTGCCCCCCCGCGCCTCCCTCGGGAGCGTCGGGGGGCGGACGATGGCCTCCCGTGCGTCACCCCGCGCGGTTGGCACAAATGCCGAGTCCTCGGCGACGAACGCCACGACAATCGGTGGTTGTCAAACCTCGGTTGCCTGTTGTGCGCCTTCGTCGCGCTCCGAGCGGCTCGCGACGCTCGCTGCTCCTGCTTCGGCGGAGCTTTCAACGCGACCCCAGGTCAGGCGGGGTTACCCGCTGAATTTAAGCATATC…		Sorbus commixta	Species level	98.75	0	713		Sorbus commixta	Species level	98.75	0	712		Sorbus commixta	Species level	98.75	0	712	NCBI		0	0	0	0	0	0	0	0	0	0	0	0	0	0	0	0	0	0	0	0	0	0	0	0	0	0	0	0
ITS_097	TCTCGGCTCTTGCATCGATGAAGAACGTAGCGAAATGCGATACTTGGTGTGAATTGCAGAATCCCGTGAACCATCGAGTCTTTGAACGCAAGTTGCGCCCGAAGCCATTAGGTTGAAGGCACGTCTGCCTGGGCGTCACGCATTGCGTCGCCCACTCACCCCGTGCCTCAATAGGGCGGGTAAGTGAGTGGGCGGATATTGGCCCCCCGTTCACATTTGCTGCTCGGTCGGCCTAAAATAAGGTCCCCAACGATGGACATCACGACAAGTGGTGGTTGCCAAACTGTCGCGTCATGTCGTGCATGCCATTTTTTGTCGTGGGCTGGCTCACCGACCCTTAAGTACCATCGACTGTGGTACCTCAATTGCGACCCCAGGTCAGGCGGGATTACCCGCTGA…		Empetrum nigrum var. japonicum	Species level	99.76	0	760		Empetrum nigrum var. japonicum	Species level	99.76	0	760		Empetrum nigrum var. japonicum	Species level	99.76	0	760	NCBI		0	0	0	0	0	0	0	0	0	0	0	0	0	0	0	0	0	0	0	0	0	0	0	0	0	0	0	0
ITS_099	TCTCGGCTCTCGCATCGATGAAGAACGTAGCGAAATGCGATACGTGGTGTGAATTGCAGAATCCCGTGAACCATCGAGTCTTTGAACGCAAGTTGCGCCCAAGGGATCCTCCCGAGGGCACGCCTGCCTCATGGGCGTTAGAAGCCCATCCACGCTCGGTTGCCTAAGGGCAAAGATGCGGACATTGGCCCTCCGAGCCGTGAGGTGCGGTGGGCCTAAGTGTGCGGCCGTTGTACGTGGCCGGGAGCGGCGAGTGGTGGGCTACTGCGCACGTCACCTCGAGCCCCGTACTAACGCAAGGCCTTGTATGACCCCCTAACGAGGAGCATGTTGTTGCAGCTTCTGCTGCGTGGTGCCTTCGGACCGATACCCCAGGTCAGGCGGGGCTACCCGCCGAGT…		Carex blepharicarpa	Species level	98.55	0	726		Carex blepharicarpa	Species level	99.76	0	750		Carex blepharicarpa	Species level	99.76	0	750	NCBI		0	0	0	0	0	0	0	0	0	0	0	0	0	0	0	0	0	0	0	0	0	0	0	0	0	0	0	0
ITS_100	TCTTGGCTCTTGCAACGATGAAGAACGCAGCGAAATGCGATACGTAGTGTGAATTGCAGAATTCCGCGAATCATCGAGTCTTTGAACGCAAGTTGCGCCCGAAGCCATTAGGTTGAAGGCACGTCTGCCTGGGCGTCACGCATTGCGTCGCCCACTCACCCCGTGCCTCAATAGGGCGGGTAAGTGAGTGGGCGGATATTGGCCCCCCGTTCACATTTGCTGCTCGGTCGGCCTAAAATAAGGTCCCCAACGATGGACATCACGACAAGTGGTGGTTGCCAAACCGTCGCGTCATGTCGTGCATGCCATTTTTTGTCGTGGGCTGGCTCACCGACCCTTAAGTACCATCGACTGTGGTACCTCAATTGCGACCCCAGGTCAGGCGGGATTACCCGCTGA…		Empetrum nigrum var. japonicum	Species level	98.07	0	721		Empetrum nigrum var. japonicum	Species level	98.07	0	721		Empetrum nigrum var. japonicum	Species level	98.07	0	721	NCBI		20	0	26	27	35	0	0	0	0	0	0	0	0	0	0	0	0	0	0	0	0	0	0	0	0	0	0	0
ITS_101	TCTCGGCTCTCGCATCGATGAAGAACGTAGTGAAATGCGATACTTGGTGTGAATTGCAGAATCCCGTGAACCATCGAGTCTTTGAACGCAAGTTGCGCCCGAAGCCTTCTGGCCGAGGGCACGTCTGCCTGGGCGTCTCACATCGCGTCGCCCCCCTCACACCCCGTGATGAATGATCGCGTGGGTGAAGGGGGCGGAGAATGGCCCCCCGTGCAATTTTGTTTTGCGGTCGGCCCAAAATTTGAGTCGCGGGCGACGGACGTCACGACAAGTGGTGGTTTTGATTGAGTTAATACTCGATCGTCATGCCTTGCGTGCGGCCGTCTCCGGCGGGAAGCTCTACTGACCCTGATGCGCCGTCACCGACGGTGCCTCGACCGCGACCCCAGGTCAGGCGGG…		No hit	No hit	< 98.0	No hit	No hit		No hit	No hit	< 98.0	No hit	No hit		No hit (homology 98% <)	No hit	homology less than 98%	-	-	No hit		0	0	0	0	0	0	0	0	0	0	50	0	0	0	0	0	0	0	0	0	0	0	0	0	0	0	0	0
ITS_102	TCTCGGCTCTTGCATCGATGAAGAACGTAGCGAAATGCGATACTTGGTGTGAATTGCAGAATCCCGTGAACCATCGAGTCTTTGAACGCAAGTTGCGCCTGAAGCCATTAGGTTGAAGGCACGTCTGCCTGGGCGTCACGCATTGCGTCACCCACCACCCCCGCGCCCCAAGCGGGCACGTCGGTGCGTGGGCGGATATTGGCCCCCCGTGTGCATCCGTGCTCGGTCGGCCTAAAAAACGGGTCCCCAATGACGGACATCACGACAAGTGGTGGTTGCTAAACCGTCGCGTCACGTCGTGCGTGCCATCGTTTGTTGTGGGTTTGCCCATTTGACCCTGGAGTGCCGTTTAACTGCGGCGCCTCAACTGCGACCCCAGGTCAGGCGGGATTACCCGCT…		No hit	No hit	< 98.0	No hit	No hit		Vaccinium uliginosum var. japonicum	Species level	98.32	0	730		Vaccinium uliginosum var. japonicum	Species level	98.32	0	730	NCBI		0	0	0	0	0	0	0	0	0	0	0	0	0	0	0	0	0	0	0	0	0	0	0	0	0	0	0	0
ITS_103	TCTCGGCTCTTGCATCGATGAAGAACGTAGCGAAATGCGATACTTGGTGTGAATTGCAGAATCCCGTGAACCATCGAGTCTTTGAACGCAAGTTGCGCCCGAAGCCATTAGGTTGAAGGCACGTCTGCCTGGGCGTCACGCATTGCGTTGCCCACTCACCCCGTGCCTCAATAGGGCGGGTAAGTGAGTGGGCGGATATTGGCCCCCCGTTCACATTTGCTGCTCGGTCGGCCTAAAATAAGGTCCCCAACGATGGACATCACGACAAGTGGTGGTTGCCAAACCGTCGCGTCATGTCGTGCATGCCATTTTTTGTCGTGGGCTGGCTCACCGACCCTTAAGTACCATCGACTGTGGTACCTCAATTGCGACCCCAGGTCAGGCGGGATTACCCGCTGA…		Empetrum nigrum var. japonicum	Species level	99.76	0	760		Empetrum nigrum var. japonicum	Species level	99.76	0	760		Empetrum nigrum var. japonicum	Species level	99.76	0	760	NCBI		0	0	0	0	0	0	0	0	0	0	0	0	0	0	0	0	0	0	0	0	0	0	0	0	0	0	0	0
ITS_105	TCTCGGCTCTTGCATCGATGAAGAACGTAGCGAAATGCGATACTTGGTGTGAATTGCAGAATCCCGTGAACCATCGAGTCTTTGAACGCAAGTTGCGCCTGAAGCCATTAGGTTGAAGGCACGTCTGCCTGGGCGTCACGCATTGCGTCACCCACCTCCCCTGCGCCCCAAGTGGGCACGTCGGTGTGTGGGCGGATATTGGCCCCCCGTGTGCATCTGTGCTCGGTCGGCCTAAAAAACGGGTCCCCAATGACGGACATCACGACAAGTGGTGGTTGCTAAACCGTCGCGTCACGTCGTGCATGCCATCGTTTGTTGCGGGTTAGCCCATTTGACCCTGAAGTGCCGTTTAACTGCGGCGCCTCAACTGCGACCCCAGGTCAGGCGGGATTACCCGCT…		No hit	No hit	< 98.0	No hit	No hit		Vaccinium uliginosum var. japonicum	Species level	99.52	0	758		Vaccinium uliginosum var. japonicum	Species level	99.52	0	758	NCBI		0	0	0	0	0	0	0	0	0	0	0	0	0	0	0	0	0	0	0	0	0	0	0	0	0	0	0	0
ITS_106	TCTCGGCTCTTGCATCGATGAAGAACGTAGCGAAATGCGATACTTGGTGTGAATTGCAGAATCCCGTGAACCATCGAGTCTTTGAACGCAAGTTGCGCCCGAAGCCATTAGGTTGAAGGCACGTCTGCCTGGGTGTCACGCATTGCGTCGCCCACTCACCCCGTGCCTCAATAGGGCGGGTAAGTGAGTGGGCGGATATTGGCCCCCCGTTCACATTTGCTGCTCGGTCGGCCTAAAATAAGGTCCCCAACGATGGACATCACGACAAGTGGTGGTTGCCAAACCGTCGCGTCATGTCGTGCATGCCATTTTTTGTCGTGGGCTGGCTCACCGACCCTTAAGTACCATCGACTGTGGTACCTCAATTGCGACCCCAGGTCAGGCGGGATTACCCGCTGA…		Empetrum nigrum var. japonicum	Species level	99.76	0	760		Empetrum nigrum var. japonicum	Species level	99.76	0	760		Empetrum nigrum var. japonicum	Species level	99.76	0	760	NCBI		0	0	0	0	14	0	0	0	15	0	0	0	0	0	0	0	0	0	0	0	0	0	0	0	0	0	0	0
ITS_107	TCTTGGCTCTTGCAACGATGAAGAACGCAGCGAAATGCGATACGTAGTGTGAATTGCAGAATTCCGCGAATCATCGAGTCTTTGAACGCAAGTTGCGCCCGAGGCTCGTCCGAGGGCATTCCTGCCTGAGCGTCATCGCGCCACCCACCGAACCCTTCGGGGTCGAGTGAATCTGGCCGTCCGATCCCGTTCGGGATCGGTCGGCTGAAATTCAGAGAGTCCCGTTGCCGTGGAGACGCGGCTGCGATCAGGTGATCCGACCCTCCCTGATCAGGAGCGAGGAAGCGTGCGCAGTCCTTGTCGTCTCTCAAGCAGCATTGAATCGGGACTCGAGCAGGTCTCGCGGTCCTCGACGGTTCCGTCCAACGGAACCGTCGAACAGGCCGGGAAACAGTCGAA…		Polytrichum juniperinum	Species level	99.55	0	806		Polytrichum juniperinum	Species level	100	0	817		Polytrichum juniperinum	Species level	100	0	817	NCBI		0	0	0	0	0	0	0	0	0	0	0	0	0	0	0	0	0	0	0	0	0	0	0	0	0	0	0	0
ITS_108	TCTCGGCTCTCGCATCGATGAAGAACGTAGCGAAATGCGATACGTGGTGTGAATTGCAGAATCCCGTGAACCATCGAGTCTTTGAACGCAAGTTGCGCCCAAGGGACCCTCCCGAGGGCACGCCTGCCTCATGGGCGTTAGAAGCCCATCCACGCTCGGTTGCCCAACTAACGGCAAAAGATGCGGACATTGGCCCTCCGAACCGCGAGGTGCGGTGGGCCTAAGTGTGCGGCCGTCGTACGTGGCCGGGAGCGGCGAGTGGTGGGCTACTGCGCACGTCACCCCGAGCCCCGTACCGACGCAGGGCCTTGTTTGAACCCCTAACGAGGAGCATGCTGTTGCGGCTTCGGCCGCGCGGCTTCTTCGGACCGATACCCCAGGTCAGGCGGGGCTACCCGC…		No hit	No hit	< 98.0	No hit	No hit		Polytrichum juniperinum	Species level	100	0	684		Polytrichum juniperinum	Species level	100	0	684	NCBI		0	0	0	0	0	0	71	0	0	0	0	0	0	0	0	0	0	0	0	0	0	0	0	0	0	0	0	0
ITS_110	TCTCGTCTCTTGCATCGATGAAGAACGTAGAGAAATGCGATACTTGGTGTGAATTGCAGAATCCTGTGAACCATCGAGTCTTTGAACGCAAGTTGCGCCTGAAGCCATTAGGTTGAAGGCACGTCTGCCTGGGCGTCACGCATTGTGTCACCCACCACCCCCGCGCCCCAAGCGGGCACGTCGGTGCGTGGGCGGATATTGGCCCCCCGTTCGCATCCGTGCGCGGTCGGCCTAAAAAACGGGTCCCCAATGACGGACATCACGACAAGTGGTGGTTGCTAAACCGTCGCGTCACGTCGTGCGTGCCATCGTTTGTTGCGGGTTTGCCCATTTGACCCTGGAGTGCCGTTTAACTGCGGCGCCTCAATTGCGACCCCAGGTCAGGCGGGATTACCCGCT…		No hit	No hit	< 98.0	No hit	No hit		Vaccinium uliginosum var. japonicum	Species level	98.91	0	656		Vaccinium uliginosum var. japonicum	Species level	98.91	0	656	NCBI		0	0	0	0	0	0	0	0	0	0	0	0	0	0	0	0	0	0	0	0	0	0	0	0	0	0	0	0
ITS_112	TCTCGGCTCTTGCATCGATGAAGAACGTAGCGAAATGCGATACTTGGTGTGAATTGCAAAATCCCGTGAACCATCGAGTCTTTGAACGCAAGTTGCGCCTGAAGCCATTAGGTTGAAGGCACGTCTGCCTGGGCGTCACGCATTGCGTCACCCACCACCCCCGCGCCCCAAGCGGGCACGTCGGTGCGTGGGCGGATATTGGCCCCCCGTGTGCATCCGTGCTCGGTCGGCCTAAAAAACGGGTCCCCAATGACGGACATCACGACAAGTGGTGGTTGCTAAACCGTCGCGTCACGTCGTGCGTGCCATCGTTTGTTGCGGGTTTGCCCATTTGACCCTGGAGTGCCGTTTAACTGCGGCGCCTCAACTGCGACCCCAGGTCAGGCGGGATTACCCGCT…		No hit	No hit	< 98.0	No hit	No hit		Vaccinium uliginosum var. japonicum	Species level	98.32	0	730		Vaccinium uliginosum var. japonicum	Species level	98.32	0	730	NCBI		0	0	0	0	0	0	0	0	0	0	0	0	0	0	0	0	0	0	0	0	0	0	0	0	0	0	0	0
ITS_113	TCTCGGCTCTTGCATCGATGAAGAACGTAGCGAAATGCGATACTTGGTGTGAATTGCAGAATCCCGTGAACCATCGAGTCTTTGAACGCAAGTTGCGCCCGAGGCCACTAGGCTGAGGGCACGCCTGCCTGGGCGTCACGCCCCATGTTGCTCCTGTGCCCCCATTGGGAATGTGCGGGATGCGGAGATTGGCCTTCCGTGCCCCACGCGCGGTGGGCTGAAGAGCAGGCCCGTGGCTAGACAAGTCATGATGAGTGGTGGATATTAGCTGCACTTACTGTGTGGAATGAAATCAGTGCGTCGTGTTGCTTGTCTGTTGTGGAGCCGTGAGAACCCTATGTGGGCATTTGCCCCTCAACCTCAATTGTGACCCCAGGTCAGGCGGGGCCACCCGCTGAG…		Triantha japonica	Species level	99.52	0	752		Triantha japonica	Species level	99.45	0	665		Triantha japonica	Species level	99.52	0	752	local		0	0	0	0	0	0	0	0	0	0	0	0	0	0	0	0	0	0	0	0	0	0	0	0	0	0	0	0
ITS_114	TCTCGGCTCTTGCATCGATGAAGAACGTAGCGAAATGCGATACTTGGTGTGAATTGCAGAATCCCGTGAACCATCGAGTCTTTGAACGCAAGTTGCGCCTGAAGCCATTAGGTTGAAGGCACGTCTGCCTGGGCGTCACGCATTGCGTCACCCACTCCCCCCGTGCCCCAAGCGGGCACGTCGGTGCGTGGGCGGATATTGGCCCCCCGTTCGCATCCGTGCGCGGTCGGCCTAAAAAACGGGTCCCCAATGACGGACATCACGACAAGTGGTGGTTGCTAAACCATCGCGTCACGTTGTGCATGCCATCGTTTGTTGCGGGTTGGCCCATTTGACCCTGAAGTGCCGTTTAACTGCGGCGCCTCAACTGCGACCCCAGGTCAGGCGGGATTACCCGCT…		Vaccinium sp. (V. uliginosum var. japonicum, V. smallii var. smallii, V. shikokianum, V. ovalifolium var. ovalifolium)	Genus level	99.04	0	747		Vaccinium ovalifolium	Species level	98.92	0	662		Vaccinium sp. (V. uliginosum var. japonicum, V. smallii var. smallii, V. shikokianum, V. ovalifolium var. ovalifolium)	Genus level	99.04	0	747	local		0	0	0	0	0	0	0	0	0	0	0	0	0	0	0	0	0	0	0	0	0	0	0	0	0	0	0	0
ITS_116	TCTCGGCTCTTGCATCGATGAAGAACGTAGCGAAATGCGATACTTGGTGTGAATTGCAGAATCCCGTGAACCATCGAGTCTTTGAACGCAAGTTGCGCCCGAAGCCATTAGGTTGAAGGCACGTCTGCCTGGGCGTCACGCATTGCGTCGCCCACTCACCCCGTGCCTCAATAGGGCGGGTAAGTGAGTGGGCGGATATTGGCCCCCCGTTCACATTTGCTGCTCGGTCGGCCTAAAATAAGGTCCCCAACGATGGACATCACGACAAGTGGTGGTTGCCAAACCGTCGCGTCATGTCGTGCATGCCATTTTTTGTCGTGGGCTGGCTCACCGACCCTTAAGTACCATCGACTGTGGTACCTCAATTGCGACCCCAGGTCAGGCGGGATTACCCGCTGA…		Empetrum nigrum var. japonicum	Species level	100	0	763		Empetrum nigrum var. japonicum	Species level	100	0	763		Empetrum nigrum var. japonicum	Species level	100	0	763	local		33	0	23	41	45	0	0	0	0	0	0	0	0	0	0	0	0	0	0	0	0	0	0	0	0	0	0	0
ITS_117	TCTCGGCTCTTGCATCGATGAAGAACGTAGCGAAATGCGATACTTGGTGTGAATTGCAGAATCCCGTGAACCATCGAGTCTTTGAACGCAAGTTGCGCCTGAAGCCATTAGGTTGAAGGCACGTCTGCCTGGGCGTCACGCATTGCGTCACCCACTCCCCCCGTGCCCCAAGCGGGCACGTCGGTGCGTGGGCGGATATTGGCCCCCCGTTCGCATCCGTGCGCGGTCGGCCTAAAAAACGGGTCCCCAATGACAGACATCACGACAAGTGGTGGTTGCTAAACCGTCGCGTCACGTCGTGCATGCCATCGTTTGTTGCGGGTTGGCCCATTTGACCCTGAAGTGCCGTTTAACTGCGGCGCCTCAACTGCGACCCCAGGTCAGGCGGGATTACCCGCT…		Vaccinium sp. (V. uliginosum var. japonicum, V. smallii var. smallii, V. shikokianum, V. ovalifolium var. ovalifolium)	Genus level	99.28	0	752		Vaccinium ovalifolium	Species level	99.19	0	667		Vaccinium sp. (V. uliginosum var. japonicum, V. smallii var. smallii, V. shikokianum, V. ovalifolium var. ovalifolium)	Genus level	99.28	0	752	local		0	0	0	0	0	0	0	0	0	0	0	0	0	0	0	0	0	0	0	0	0	0	0	0	0	0	0	0
ITS_118	TCTCGGCTCTTGCATCGATGAAGAACGTAGCGAAATGCGATACTTGGTGTGAATTGCAGAATCCCGTGAACCATCGAGTCTTTGAACGCAAGTTGCGCCTGAAGCCATTAGGCTGAAGGCACGTCTGCCTGGGCGTCACGCATTGCGTCACCCACCTCCCCCGCGCCCCAAGCGGGCACGTCGGTGCGTGGGCGGATATTGGCCCCCCGTTCGCATCCGCGCGCGGTCGGCCTAAAAAACGGGTCCCCAATGACGGACATCGCGACGAGTGGTGGTTGCCAAACCGTCGCGTCACGTCGTGCGTGCCATCGTTTGTTGCGGGTTGGCCCATTTGACCCTGGAGTGCCGTTTAAGTGCGGCGCCTCAACTGCGACCCCAGGTCAGGCGGGATTACCCGCT…		Vaccinium vitis-idaea	Species level	99.28	0	752		Vaccinium vitis-idaea	Species level	99.28	0	752		Vaccinium vitis-idaea	Species level	99.28	0	752	NCBI		0	0	0	0	0	0	0	0	0	0	0	0	0	0	0	0	0	0	0	0	0	0	0	0	0	0	0	0
ITS_120	TCTCGGCTCTTGCATCGATGAAGAACGTAGCGAAATGCGATACTTGGTGTGAATTGCAGAATCCCGTGAACCATCGAGTCTTTGAACGCAAGTTGCGCCTGAAGCCATTAGGTTGAAGGCACGCCTGCCTGGGCGTCACGCATTGCGTTGCCCACTCACCCCCATGCCTCTTGTGGGCATGTAAGTGCGTGGGCGGATATTGGCCCCCCGTTCACAATCGTGCTCGGTCGGCCTAAAAAAAACAGTCCCCAATGACGGACATCACGACAAGTGGTGGTTGCCAAACCGTCGCGTCATGTCGTGCATTCCATTTTTTGTCGTGGGCTGTCTCATGACCCTTTAAGTACCCTTAAATGTGGTACCTCAATTGCGACCCCAGGTCAGGCGGGATTACCCGCT…		Kalmia procumbens	Species level	99.72	0	664		Kalmia procumbens	Species level	99.45	0	660		Kalmia procumbens	Species level	99.72	0	664	local		0	0	0	0	0	0	0	0	0	0	0	0	0	0	0	0	0	0	0	0	0	0	0	0	0	0	0	0
ITS_121	TCTTGGCTCTTGCAACGATGAAGAACGCAGCGAAATGCGATACGTAGTGTGAATTGCAGAATTCCGCGAATCATCGAGTCTTTGAACGCAAGTTGCGCCCGAGGCTCGTCCGAGGGCATTCCTGCCTGAGCGTCATCGCGCCACCCACCGAACCCTTCGGGGTCGAGTGAATCTGGCCGTCCGATCCCGTTCGGGATCGGTCGGCTGAAATTCAGAGAGTCCCGTTGCCGTGGAGACGCGGCTGCGATCAGGTGATCCGACCCTCCCTGATCAGGAGCGAGGAAGCGTGCGCAGTCCCTGTCGTCTCTCAAGCAGCATTGAATCGGGACTCGAGCAGGTCTCGCGGTCTTCGACAGTTCCGTCCAACGGAACTGTCGAACAGGCCGGGAAACAGTCGAA…		Polytrichum juniperinum	Species level	99.1	0	795		Polytrichum juniperinum	Species level	99.77	0	811		Polytrichum juniperinum	Species level	99.77	0	811	NCBI		0	0	0	0	0	0	0	0	0	0	0	0	0	0	0	0	0	0	0	0	0	0	0	0	0	0	0	0
ITS_122	TCTCGGCTCTCGCATCGATGAAGAACGTAGCGAAATGCGATACTTGGTGTGAATTGCAGAATCCCGTGAACCATCGAGTTTTTGAACGCAAGTTGCGCCCGAAGCCATTAGGCCGAAGGCACGTCTGCCTGGGCGTCACACGTCGTTGCCCCCCCAACCTCTCTTGGGAGCTGGGTGGGACGGATGATGGCCTCCCGTGTGCTTGCTCACGCGGTTGGCATAAAAACCAAGTCCCCGGCGACTAATGCCACGACAATCGGTGGATGTCAAACCCCTCTTGCCTGTCGTGTGCGTGTGTTGTTTGGGGTCTCGTTGACCCATTGTGCATCAGTTTGTTGTTGCTTCCAACGCGACCCCAGGTCAGGCGGGGTTACCCGCTGAATTTAAGCATATCAA		Sieversia pentapetala	Species level	98.89	0	640		Sieversia pentapetala	Species level	99.16	9.78e-180	641		Sieversia pentapetala	Species level	99.16	9.78e-180	641	NCBI		0	0	0	0	0	0	0	0	0	0	0	0	0	0	0	0	0	0	0	0	0	0	0	0	0	0	0	0
ITS_123	TCTCGGCTCTCGCATCGATGAAGAACGTAGCGAAATGCGATACTTGGTGTGAATTGCAGAATCCCGTGAACCATCGAGTCTTTGAACGCAAGTTGCGCCCGAAGCCATTAGGCCGAGGGCACGCCTGCCTGGGCGTCACACGCCGTTGCCCCCCCGCACCTCCCTCGGGAGTGTCGGGGGGCGGACGATGGCCTCCCGTGCGTCACCCCGCGCGGTTGGCACAAATGCCGAGTCCTCGGCGACGAACGCCACGACAATCGGTGGTTGTCATACCTCGGTTGCCTGTTGTGCGCTTTCGTCGCGCTCCGAGCGGCTCGCGACGCTCGCTGCTCCTGCTTCGGCGGAGCTTTCAACGCGACCCCAGGTCAGGCGGGGTTACCCGCTGAATTTAAGCATATC…		Sorbus commixta	Species level	98.5	0	708		Sorbus commixta	Species level	98.5	0	706		Sorbus commixta	Species level	98.5	0	706	NCBI		0	0	0	0	0	0	0	0	0	0	0	0	0	0	0	0	0	0	0	0	0	0	0	0	0	0	0	0
ITS_124	TCTCGGCTCTTGCATCGATGAAGAACGTAGCGAAATGCGATACTTGGTGTGAATTGCAGAATCCCGTGAACCATCGAGTCTTTGAACGCAAGTTGCGCCTGAAGCCATTAGGTTGAAGGCACGTCTGCCTGGGCGTCACGCATTGCGTCACCCACTCCCCCCGTGCCCCAAGCGGGCACGTCGGTGCGTGGGCGGATATTGGCCCCCCGTTCGCATCCGTGCGCGGTCGGCCTAAAAAACGGGTCCCCAATGACGGACATCATGACAAGTGGTGGTTGCTAAACCGTCGCGTCACGTCGTGCATGCCATCGTTTGTTGCGGGTTGGCCCATTTGACCCTGAAGTGCCGTTTAACTGCGGCGCCTCAACTGCGACCCCAGGTCAGGCGGGATTACCCGCT…		Vaccinium sp. (V. uliginosum var. japonicum, V. smallii var. smallii, V. shikokianum, V. ovalifolium var. ovalifolium)	Genus level	99.28	0	752		Vaccinium ovalifolium	Species level	99.19	0	667		Vaccinium sp. (V. uliginosum var. japonicum, V. smallii var. smallii, V. shikokianum, V. ovalifolium var. ovalifolium)	Genus level	99.28	0	752	local		0	0	0	0	0	0	0	0	0	0	0	0	0	0	0	0	0	0	0	0	0	0	0	0	0	0	0	0
ITS_125	TCTCGGCTCTTGCATCGATGAAGAACGTAGCGAAATGCGATACTTGGTGTGAATTGCAGAATCCCGTGAACCATCGAGTCTTTGAACGCAAGTTGCGCCTGAAGCCATTAGGCTGAAGGCACGTCTGCCTGGGCGTCACGCATCGCGTCACCCACTCCCCCTTGCCCCAAGCGGGCATGGCGGCGCGTGGGCGGATATTGGCCCCCCGTTCACATTCGTGCTCGGTCGGCCTAAAAAATGGGTCCCCAATGACGGACATCACGACAAGTGGTGGTTGCTAAACCGTCGCGTCATGTCGTGCATGCCATCGTTTGTTGTGGGTTGGCCCTTTGACCCTGAAGCGCCGTGTCTAACCGCGGCACCTCAACTGCGACCCCAGGTCAGGCGGGATTACCCGCT…		Andromeda polifolia	Species level	100	0	678		Andromeda polifolia	Species level	99.73	0	673		Andromeda polifolia	Species level	100	0	678	local		0	0	0	0	0	0	0	0	0	0	0	0	0	0	0	0	0	0	0	0	0	0	0	0	0	0	0	0
ITS_128	TCTCGGCTCTCGCATCGATGAAGAACGTAGCGAAATGCGATACTTGGTGTGAATTGCAGAATCCCGCGAATCATCGAGTCTTTGAACGCAAGTTGCGCCCGAAGCCACCTGGCCGAGGGCACGTCTGCCTGGGTGTCACGCATCGTTGCCCCCAACCCCATCTCCTTGCAAAGGGACGAGGGGGCCTGTGGGGCAGAAATTGGCCTCCCGTGAGCTCATGCATGCGGTTGGCCTAAAAGCGAGTCCTCGGCGACGCGCGCCACGACAATCGGTGGTTGACAAACCCTCGTGTCCCGTCGTGCGTGCCGCGTCGCTCATCGTGTGCTCTTTGACCCTGCTGTGTCGCGCTAGCGACGCTTCCAACGCGACCCCAGGTCAGGCGGGACTACCCGCTGAATT…		Betula ermanii	Species level	99.76	0	754		Betula ermanii	Species level	99.27	0	745		Betula ermanii	Species level	99.76	0	754	local		0	0	0	0	0	0	0	0	0	0	0	0	0	0	0	0	0	0	0	0	0	0	0	0	0	0	0	0
ITS_129	TCTCGGCTCTCGCATCGATGAAGAACGTAGCGAAATGCGATACCTGGTGTGAATTGCAGAATCCCGCGAACCATCGAGTCTTTGAACGCAAGTTGCGCCCGAGGCCCTCGGGCCGAGGGCACGCCTGCCTGGGCGTCACGCCAAAAGACGCTCCCCACCCCCCTCGGCGGGGCGGAGGACGCGGTGTCTGGCCCCCCGCGCCGCACGGCGCGGTGGGCCGAAGTTCGGGCTGCCGGCGCAGCGCGCCGGGCACAGCACAAGGTGGGCGATCTCGCACTCTCTTACGTGCAGCGCCCCGGCGCGTAGCCGGCGCAGCGGCCCACGGACCCATCGACCGGAGCGCACGTCGCTCGGACCGCGACCCCAGGTCAGGCGGGACTACCCGCTGAGTTTAAGCAT…		No hit	No hit	< 98.0	No hit	No hit		No hit	No hit	< 98.0	No hit	No hit		No hit (homology 98% <)	No hit	homology less than 98%	-	-	No hit		0	0	0	0	0	0	0	0	0	0	0	0	0	0	0	0	0	0	0	0	8	0	0	0	0	0	0	0
ITS_130	CCTACACGACGCTCTTCCGATCTCGACTCTCGGCAACGGACAGCGTCGGGGCTGCCTTGGGAGGGACAGGAGAGGAAAGATCATGAGCATATCAGCGTCAGAGATCAGGAAAAAGGCGGAAAAGATCCGGGGACAGATCACAGTGGACAGGAGAAAACTCCATCAGATTCCGGAGATCGGGATGGATCTTCCGAAGACCAGAGATTATATCCGGAAACGTTTGAATGAGATGGAAATCCCGTGGCGTGACTGCGGAGGAAAA		No hit	No hit	< 98.0	No hit	No hit		No hit	No hit	< 98.0	No hit	No hit		No hit (homology 98% <)	No hit	homology less than 98%	-	-	No hit		0	0	0	0	0	0	0	0	0	0	0	0	0	0	0	0	0	0	0	0	0	0	0	0	0	0	0	0
ITS_131	TCTCGGCTCACGCATCGATGAAGAACGTAGCAAAATGCGATACTTGGTGTGAATTGCAGAATCCCGTGAACCATCGAGTTTTTGAACGCAAGTTGCGCCCGAAACCATCCGGTTGAGGGCACGCCTGCCTGGGCGTCACGCATCGCGTCGCCCCCACCATGGTCTTCTAGTAGGCTATCATGTTGTTTGGGGCGGAGATTGGCCTCCCGTGCTTGTGGTGCGGTTGGCCTAAATAGGAGTCCCCTACGGTGGATACACGGCTAGTGGTGGTTGTTAAGACCCTCGTCTTGTGCCGTGTGTTTTGAGCTACTAGGGAAACCCTCACCAAAGACCCCATAGCATTATCTTAGGACGATGCTTCGACCGCGACCCCAGGTCAGGCGGGACTACCCGCTGAGT…		Ixeridium dentatum subsp. kimuranum	Species level	99.76	0	756		Ixeridium dentatum subsp. kimuranum	Species level	99.49	0	713		Ixeridium dentatum subsp. kimuranum	Species level	99.76	0	756	local		0	0	0	0	0	0	0	0	0	0	0	0	0	0	0	0	0	0	0	0	0	0	0	0	0	0	0	0
ITS_133	TCTCGGCTCTTGCATCGATGAAGAACGTAGCGAAATGCGATACTTGGTGTGAATTGCAGAATCCCGTGAACCATCGAGTCTTTGAACGCAAGTTGCGCCTAAAGCCATTAGGTTGAAGGCACGTCTGCCTGGGCGTCACGCATTGCGTCACCCACCTCCCCCGCGCCCCAAGTGGGCACGTCGGTGTGTGGGCGGATATTGGCCCCCCGTGTGCATCCGTGCTCGGTCGGCCTAAAAAATGGGTCCCCAATGACGGACATCACGACAAGTGGTGGTTGCTAAACCGTCGCGTCACGTCGTGCATGCCATCGTTTGTTGCGGGTTAGCCCATTTGACCCTGAAGTGCCGTTTAACTGCGGCGCCTCAACTGCGACCCCAGGTCAGGCGGGATTACCCGCT…		No hit	No hit	< 98.0	No hit	No hit		Vaccinium uliginosum var. japonicum	Species level	99.52	0	758		Vaccinium uliginosum var. japonicum	Species level	99.52	0	758	NCBI		0	0	0	0	0	0	0	0	0	0	0	0	0	0	0	0	0	0	0	0	0	0	0	0	0	0	0	0
ITS_139	TCTCGGCTCTTGCATCGATGAAGAACGTAGCGAAATGCGATACTTGGTGTGAATTGCAGAATCCCGTGAACCATCGAGTCTTTGAACGCAAGTTGCGCCTGAAGCCATTAGGTTGAAGGCACGTCTGCCTGGGCGTCACGCATTGCGTCACCCACTCCCCCCGTGCCCCAAGCGGGCACGTCGGTGCGTGGGCGGATATTGGCCCCCCGTTCGCATCCGTGCGCGGTCGGCCTAAAAAACGGGTCCCCAATGAAGGACATCACGACAAGTGGTGGTTGCTAAACCGTCGCGTCACGTCGTGCATGCCATCGTTTGTTGCGGGTTGGCCCATTTGACCCTGAAGTGCCGTTTAACTGCGGCGCCTCAACTGCGACCCCAGGTCAGGCGGGATTACCCGCT…		Vaccinium sp. (V. uliginosum var. japonicum, V. smallii var. smallii, V. shikokianum, V. ovalifolium var. ovalifolium)	Genus level	99.28	0	752		Vaccinium ovalifolium	Species level	99.19	0	667		Vaccinium sp. (V. uliginosum var. japonicum, V. smallii var. smallii, V. shikokianum, V. ovalifolium var. ovalifolium)	Genus level	99.28	0	752	local		0	0	0	0	0	0	0	0	0	0	0	0	0	0	0	0	0	0	0	0	0	0	0	0	0	0	0	0
ITS_141	TCTCGGCGCTTGCATCGATGAAGAACGTAGCGAAATGCGATACTTGGTGTGAATTGCAGAATCCCGTGAACCATCGAGTCTTTGAACGCAAGTTGCGCCCGAAGCCATTAGGTTGAAGGCACGTCTGCCTGGGCGTCACGCATTGCGTCGCCCACTCACCCCGTGCCTCAATAGGGCGGGTAAGTGAGTGGGCGGATATTGGCCCCCCGTTCACATTTGCTGCTCGGTCGGCCTAAAATAAGGTCCCCAACGATGGACATCACGACAAGTGGTGGTTGCCAAACCGTCGCGTCATGTCGTGCATGCCATTTTTTGTCGTGGGCTGGCTCACCGACCCTTAAGTACCATCGACTGTGGTACCTCAATTGCGACCCCAGGTCAGGCGGGATTACCCGCTGA…		Empetrum nigrum var. japonicum	Species level	99.76	0	760		Empetrum nigrum var. japonicum	Species level	99.76	0	760		Empetrum nigrum var. japonicum	Species level	99.76	0	760	NCBI		0	0	0	0	0	0	0	0	0	0	0	0	0	0	0	0	0	0	0	0	0	0	0	0	0	0	0	0
ITS_143	TCTCGGCTCTCGCATCGATGAAGAACGTAGCGAAATGCGATACTTGGTGTGAATTGCAGAATCCCGTGAACCATCGAGTTTTTGAACGCAAGTTGCGCCCGAAGCCATTAGGCCGAGGGCACGCCTGCCTGGGCGTCACACGTCGTTGCCCCCCCCCAACCTCTCTTGGGAGTTGGGTGGGACGGATGATGGCCTCCCGTGTGCTTGCTCACGCGGTTGGCATAAAAACCAAGTCCCCGGCGACTAATGCCACGACAATCGGTGGATGTCAAACCCCTCTTGCCTGTCGTGTGCGTGTGTTGTTTGGGGTCTCACTGACCCATTGTGCATCAGTTTGTTGTTGCTTCCAATGCGACCCCAGGTCAGGCGGGGTTACCCGCTGAATTTAAGCATATCAA		No hit	No hit	< 98.0	No hit	No hit		Sieversia pentapetala	Species level	98.05	1.28e-173	621		Sieversia pentapetala	Species level	98.05	1.28e-173	621	NCBI		0	0	0	0	0	0	0	0	0	0	0	0	0	0	0	0	0	0	0	0	0	0	0	0	0	0	0	0
ITS_146	TCTCGGCTCTCGCATCGATGAAGAACGTAGCGAAATGCGATACGTGGTGTGAATTGCAGAATCCCGTGAACCATCGAGTCTTTGAACGCAAGTTGCGCCCGAGGGACCCTCCCGAGGGCACGCCTGCCTCATGGGCGTTAGAAGCCCATCCACGCTCGGTTGCCTCACGGCAGAGATGCGGAATTGGCCCTCCGAACCGCGAGGTGCGGTGGGCCTAAGTGTGCGGCCGTCGTATGTGGCCGGGAGCGGCGAGTGGTGGGCTACTGCGCACGTCACCCCGAGGTCCGTACCGACACAGGGCCTTGTTTGACCCCCTAACGAGGAGCATGCCGTCGCGGCCTGTGCTGCGCGGCGCCTTCGGACCGATACCCCAGGTCAGGCGGGGCTACCCGCCGAGTT…		Carex pyrenaica var. altior	Species level	98.78	0	728		Carex pyrenaica	Species level	99.45	0	662		Carex pyrenaica	Species level	99.45	0	662	NCBI		0	0	0	0	0	0	0	0	0	0	0	0	0	0	0	0	0	0	0	0	0	0	0	0	0	0	0	0
ITS_147	TCTCGGCTCTTGCATCGATGAAGAACGTAGCGGAATGCGATACTTGGTGTGAATTGCAGAATCCCGTGAACCATCGAGTCTTTGAACGCAAGTTGCGCCTGAAGCCATTAGGTTGAAGGCACGCCTGCCTGGGCGTCACGCATTGCGTTGCCCACTCACCCCCGTGCCTCTTGTGGGCATGTAAGTGCGTGGGCGGATATTGGCCCCCCGTTCACAATCGTGCTCGGTCGGCCTAAAAAAAACAGTCCCCAATGACGGACATCACGACAAGTGGTGGTTGCCAAACCGTCGCGTCATGTCGTGCATTCCATTTTTTGTCGTGGGCTGTCTCATGACCCTTTAAGTACCCTTAAATGTGGTACCTCAATTGCGACCCCAGGTCAGGCGGGATTACCCGCT…		Kalmia procumbens	Species level	100	0	669		Kalmia procumbens	Species level	99.72	0	665		Kalmia procumbens	Species level	100	0	669	local		0	0	0	0	0	0	0	0	0	0	0	0	0	0	0	0	0	0	0	0	0	0	0	0	0	0	0	0
ITS_148	TCTCGGCTCTCGCATCGATGAAGAACGTAGCGAAATGCGATACTTGGTGTGAATTGCAGAATCCCGTGAACCATCGAGTCTTTGAACGCAAGTTGCGCCCTAAGCCATTAGGCCGAGGGCACGTCTGCCTGGGCGTCACGCATTGCGTCGCCCCCCCACTCTTGCTCACCTACAAGTGTTTCGGGAGCTCTGGGGGCGGAAATTGGTCTCCCGTGCCACGAGTGCGGTTGGCCCAAATTTGAGGCCCTGTCGACGGACGAACGGCAAGTGGTGGTTGAAAATGCCCTCGCGTCGTGCCGTGCGTCTCCTGTCGCAGGTGCTCGAGTGACCCTGACGCGTCGTCTGTGACGATGCTTCGACCGCGACCCCAGGTCAGGCGGGACTACCCGCTGAGTTTAA…		Nephrophyllidium crista-galli subsp. japonicum	Species level	99.74	0	699		Nephrophyllidium crista-galli	Species level	98.31	4.73e-173	619		Nephrophyllidium crista-galli subsp. japonicum	Species level	99.74	0	699	local		0	0	0	0	0	0	0	0	0	35	0	0	0	0	0	0	0	0	0	0	0	0	0	0	0	0	0	0
ITS_149	TCTTGGCTCTTGCAACGATGAAGAACGCAGCGAAATGCGATACGTAGTGTGAATTGCAGAATCCCGTGAACCATCGAGTCTTTGAACGCAAGTTGCGCCCGAAGCCATTAGGTTGAAGGCACGTCTGCCTGGGCGTCACGCATTGCGTCGCCCACTCACCCCGTGCCTCAATAGGGCGGGTAAGTGAGTGGGCGGATATTGGCCCCCCGTTCACATTTGCTGCTCGGTCGGCCTAAAATAAGGTCCCCAACGATGGACATCACGACAAGTGGTGGTTGCCAAACCGTCGCGTCATGTCGTGCATGCCATTTTTTGTCGTGGGCTGGCTCACCGACCCTTAAGTACCATCGACTGTGGTACCTCAATTGCGACCCCAGGTCAGGCGGGATTACCCGCTGA…		Empetrum nigrum var. japonicum	Species level	98.79	0	737		Empetrum nigrum var. japonicum	Species level	98.79	0	737		Empetrum nigrum var. japonicum	Species level	98.79	0	737	NCBI		15	0	16	17	27	0	0	0	0	0	0	0	0	0	0	0	0	0	0	0	0	0	0	0	0	0	0	0
ITS_151	TCTCGGCTCTCGCATCGATGAAGAACGTAGCGAAATGCGATACTTGGTGTGAATTGCAGAATCCCGTGAACCATCGAGTCTTTGAACGCAAGTTGCGCCCGAAGCCACTAGGCTGAGGGCACGCCTGCCTGGGTGTCACGCATCGCCTTGCCCACAAACCACTCACACCTGAGAAGTTGTGCCGGTTTGGGGCGGAAACTGGCCTCCCGTACCTTGTCGTGCGGTTGGCGGAAAAACCAGTCTCCGGCGACGGACGTCGCGACATCGGTGGTTGTAAAAGACCCTCTTGTCTTGTCGCGCGAATCCTCGTCATCTTAGCGAGCTCCAGGACCCTTAGGCAGCACACACTCTGTGCGCTTCGACTGTGACCCCAGGTCAGGCGGGACTACCCGCTGAGTT…		Peucedanum multivittatum	Species level	99.76	0	754		Angelica acutiloba var. iwatensis	Species level	99.22	0	699		Peucedanum multivittatum	Species level	99.76	0	754	local		0	0	0	0	0	0	0	0	0	0	0	0	0	0	0	0	0	0	0	0	0	0	0	0	0	0	0	0
ITS_156	TCTCGGCTCTCGCATCGATGAAGAACGTAGCGAAATGCGATACTTGGTGTGAATTGCAGAATCCCGTGAACCATCGAGTCTTTGAACGCAAGTTGCGCCCGAAGCCACTAGGCTGAGGGCACGCCTGCCTGGGTGTCACGCATCGCCTTGCCCACAAACCACTCACACCTGAGAAGTTGTGCCGGTTTGGGGCGGAAACTGGCCTCCCGTACCTTGTCGTGCGGTTGGCGGAAAAACGAGTCTCCGGCGACGGACGTCGCGACATCGGTGGTTGTAAAAGACCCTCTTGTCTTGTCGCGCGAATCCTCGTCATCTTAGCGAGCTCCAGGACCCTTAGGCAGCACACACTCTGTGCGCTTCGATTGTGACCCCAGGTCAGGCGGGACTACCCGCTGAGTT…		Peucedanum multivittatum	Species level	99.76	0	754		Angelica acutiloba var. iwatensis	Species level	99.22	0	699		Peucedanum multivittatum	Species level	99.76	0	754	local		0	0	0	0	0	0	0	0	0	0	0	0	0	0	0	0	0	0	0	0	0	0	0	0	0	0	0	0
ITS_159	TTATACGGAGCTTGCCCAAAAGAATATAGATACCGGTATGGGCCTTGAAAGACTCGCCTGTATACTTCAGGGTGTGGACAATCTGTTTGAGGTTGATACCGTACAGAATATAATGAAGAAAATTTCCGATATTGCCGGCGTAAAATATCATGAAAACGAAAAGACGGATGTTTCTTTGCGCGTTATAACCGACCATATCCGTTCGTCGGTGTTTATGGTTGGCGATGGCGTTATCCCGTCAAACTCAGGCAGGGGATATGTGCTCAGAAGGCTCATCAGAAGAGCGTGCCGCCACGGCAGGCTCCTCGGCGTAACGGAGCCGTTCCTTTATAAGGTTGCCGATACGGTTATTGATGAAAATGTATCCGCATATGACTACCTTGAGGGTAAAAGGGAAAT…		No hit	No hit	< 98.0	No hit	No hit		No hit	No hit	< 98.0	No hit	No hit		No hit (homology 98% <)	No hit	homology less than 98%	-	-	No hit		0	0	0	0	0	0	0	0	0	0	0	0	0	0	0	0	0	0	0	0	0	0	0	0	0	0	0	0
ITS_162	TCTCGGCTCTTGCATCGATGAAGAACGTAGCGAAATGCGATACTTGGTGTGAATTGCAGAATCCCGTGAACCATCGAGTCTTTGAACGCAAGTTGCGCCTGAAGCCATTAGGTTGAAGGCACGCCTGCCTGGGCGTCACGCATTGCGTTGCCCACTCACCCCCGTGCCTCTTGTGGGCATGTAAGTGCGTGGGTGGATATTGGCCCCCCGTTCACAATCGTGCTCGGTCGGCCTAAAAAAAACAGTCCCCAATGACGGACATCACGACAAGTGGTGGTTGCCAAACCGTCGCGTCATGTCGTGCATTCCATTTTTTGTCGTGGGCTGTCTCATGACCCTTTAAGTACCCTTAAATGTGGTACCTCAATTGCGACCCCAGGTCAGGCGGGATTACCCGCT…		Kalmia procumbens	Species level	99.72	0	664		Kalmia procumbens	Species level	99.45	0	660		Kalmia procumbens	Species level	99.72	0	664	local		0	0	0	0	0	0	0	0	0	0	0	0	0	0	0	0	0	0	0	0	0	0	0	0	0	0	0	0
ITS_163	TCTCGGCTCTTGCATCGATGAAGAACGTAGCGAAATGCGATACTTGGTGTGAATTGCAGAATCCCGTGAACCATCGAGTCTTTGAACGCAAGTTGCGCCTGAAGCCATTAGGCTGAAGGCATGTCTGCCTGGGCGTCACGCATTGCGTCACCCACCTCCCCCGCGCCCCAAGCGGGCACGTCGGTGCGTGGGCGGATATTGGCCCCCCGTTCGCATCCGCGCGCGGTCGGCCTAAAAAACGGGTCCCCAATGACGGACATCACGACGAGTGGTGGTTGCTAAACCGTCGCGTCACGTCGTGCGTGCCATCGTTTGTTGCGGGTTGGCCCATTTGACCCTGGAGTGCCGTTTAAGTGCGGCGCCTCAACTGCGACCCCAGGTCAGGCGGGATTACCCGCT…		Vaccinium vitis-idaea	Species level	99.52	0	758		Vaccinium vitis-idaea	Species level	99.52	0	758		Vaccinium vitis-idaea	Species level	99.52	0	758	NCBI		0	0	0	0	0	0	0	0	0	0	0	0	0	0	0	29	0	0	0	0	0	0	0	0	0	0	0	0
ITS_164	TCTCGGCTCTCGCATCGATGAAGAACGTAGCGAAATGCGATACTTGGTGTGAATTGCAGAATCCCGTGAACCATCGAGTCTTTGAACGCAAGTTGCGCCCTAAGCCATTAGGCCGAGGGCACGTCTGCCTGGGCGTCACGCATTGCGTCGCCCCCAACTCTTGCTCACCTACAAGTGTTTCGGGAGCTCTGGGGGCGGAAATTGGTCTCCCGTGCCACGAGTGCGGTTGGCCCAAATTTGAGGCCCTGTCGACGGACGAACGGCAAGTGGTGGTTGAAAATGCCCTCGCGTCGTGCCGTGCGTCTCCTGTCGCAGGTGCTCGAGTGACCCTGACGCGTCGTCTGTGACGATGCTTCGACCGCGACCCCAGGTCAGGCGGGACTACCCGCTGAGTTTAAG…		Nephrophyllidium crista-galli subsp. japonicum	Species level	99.74	0	699		Nephrophyllidium crista-galli	Species level	98.3	4.72e-173	619		Nephrophyllidium crista-galli subsp. japonicum	Species level	99.74	0	699	local		0	0	0	0	0	0	0	0	0	0	0	0	0	0	0	0	0	0	0	0	0	0	0	0	0	0	0	0
ITS_165	TCTCGGCTCTTGCATCGATGAAGAACGTAGCGAAATGCGATACTTGGTGTGAATTGCAGAATCCCGTGAACCATCGAGTCTTTGAACGCAAGTTGCGCCCGAAGCCATTAGGTTGAAGGCACGTCTGCCTGGGCGTCACGCATTGCGTCGCCCACTCACCCCGTGCCTCAATAGGGCGGGTAAGTGAGTGGGCGGATATTGGCCCCCCGTTCACATTTGCTGCTCGGTCGGCCTAAAATAAGGTCCCCAATGATGGACATCACGACAAGTGGTGGTTGCCAAACTGTCGCGTCATGTCGTGCATGCCATTTTTTGTCGTGGGCTGGCTCACCGACCCTTAAGTACCATCGACTGTGGTACCTCAATTGCGACCCCAGGTCAGGCGGGATTACCCGCTGA…		Empetrum nigrum var. japonicum	Species level	99.52	0	754		Empetrum nigrum var. japonicum	Species level	99.52	0	754		Empetrum nigrum var. japonicum	Species level	99.52	0	754	NCBI		0	0	0	0	0	0	0	0	0	0	0	0	0	0	0	0	0	0	0	0	0	0	0	0	0	0	0	0
ITS_166	AGAAAGCGACCAAGAGAAGATTAAGTCCCGAAGGCCGCAAGAGCATCGCCGATGCTATGAAGCGTCGTTGGGCAGAACGAAAGAAACAGCAGGCAGCAAAGTAATCTTAGCGTCTAAAACACAAGGGCAGATCGCTCTCGATCTGCCCTTGCTGTATCAAACGCCCGCTATCGAAGCGCCTCCCCGGCCTTCACCCTTTCTACTTCGATTCCGCTGCCGGCCAGATGCTCCTTCAGTTCTTCAGGCGTGCCAG		No hit	No hit	< 98.0	No hit	No hit		No hit	No hit	< 98.0	No hit	No hit		No hit (homology 98% <)	No hit	homology less than 98%	-	-	No hit		0	0	0	0	0	0	0	0	0	0	0	0	0	0	0	0	0	0	0	0	0	0	0	0	0	0	0	0
ITS_169	TCTCGGCTCTTGTTACGATGAAGAACGTAGCGAAATGCGATACTTAGTGTGAATTGCAGAATCCCGTGAATCATCGAGTTTTTGAACGCAATTTGCGCCCGAGGCTTCGGTCGAGGGCACGTCTGTCTGGGCGTCGCATCCCAATCAAACGCGCTCCTTGCAATATGGTAGGGAGCAGCGGAGGTGGTCGTCCGTGCCCAATGCGGTGCGGTTGGCTGAAATGTGGCAGGCGATGTTTCGTGGCGTGCGTCGGCAAGCGGTGATCTTGTCCCCTTGGTTGGGCAGTCGGCGTTAGCCGATGCGGGCTCTGTGTGGCATCCCTGGAACTTGCTTTGCTCTCTCTTGTCCTCCCATTGGGTAGGGCGGATTTAGCTCCAACTTGCGACCTCAGCTCAGGCG…		Pinus pumila	Species level	99.52	0	752		Pinus pumila	Species level	99.28	0	747		Pinus pumila	Species level	99.52	0	752	local		0	0	0	0	0	0	0	0	0	0	0	0	0	0	0	0	0	0	0	0	0	0	0	0	0	0	0	0
ITS_171	CTGGGCAAAGTCGCGCGGACTGCCGCGAGTTATGGGGCATCACGCGGGAGTTAAAGCGGTGGAGCGCACAGTGCGCGCCGCAAAAGACCTTGGCATACCATATATATCGCTTTACGCCTTCTCAACGGAGAACTGGAAGCGTCCGAAGGGCGAAGTCCTTGGCCTTATGGGACTCTTTCGCTACTATCTGCGCTCAAAGCTAGAGGAACTCTGCAAAGAGCAGGTGCGCCTGCGCTTTGCAGGAGTTTTGTCCGAACTGCCGGAGGACATTGTCGCAATACTCTCC		No hit	No hit	< 98.0	No hit	No hit		No hit	No hit	< 98.0	No hit	No hit		No hit (homology 98% <)	No hit	homology less than 98%	-	-	No hit		0	0	0	0	0	0	0	0	0	0	0	0	0	0	0	14	0	0	0	0	0	0	0	0	0	0	0	0
ITS_174	TCTTGGTTCTGGCATCGATGAAGAACGCAGCGAAATGCGATAAGTAGTGTGAATTGCAGAATTCAGTGAATCATCGAATCTTTGAACGCACATTGCGCCCTTTGGTATTCCTTAGGGCATGCCTGTTCGAGCGTCATTTAAACCTTCAAGCTACGCTTGGTGTTGGGTGACTGTCCGCCTCACGGCGGACTCGCCTCAAAATTATTGGCGGCCGGTACATTGGCTTCGAGCGCAGCAGAAACGCGAACTCGGGCCCGTCGTATTGGCTCCCAGAAGCTATCTTCACAATTTTGACCTCGGATCAGGTAGGGATACCCGCTGAACTTAAGCATATCAA		No hit	No hit	< 98.0	No hit	No hit		No hit	No hit	< 98.0	No hit	No hit		No hit (homology 98% <)	No hit	homology less than 98%	-	-	No hit		0	0	0	0	0	0	0	0	0	0	0	0	179	0	0	0	0	0	0	0	0	0	0	0	0	0	0	0
ITS_175	TCTCGGCTCTTGCATCGATGAAGAACGTAGCGAAATGCGATACTTGGTGTGAATTGCAGAATCCCGTGAACCATCGAGTCTTTGAACGCAAGTTGCGCCTGAAGCCATTAGGTTGAAGGCACGTCTGCCTGGGCGTCACGCATTGCGTCACCCACCACCCCCGCGCCCCAAGAGGGCACGTCAGTGCGTGGGCGGATATTGGCCCCCCGTGTGCATCCGTGCTCGGTCGGCCTAAAAAACGGGTCCCCAATGACGGACATCACGACAAGTGGTGGTTGCTAAACTGTCGCGTCACGTCGTGCGTGCCATCGTTTGTTGCGGGTTGCCCATTTGACCCTGGAGTGCCGTTTAACTGCGGCGCCTCAACTGCGACCCCAGGTCAGGCGGGATTACCCGCTG…		No hit	No hit	< 98.0	No hit	No hit		Vaccinium uliginosum var. japonicum	Species level	98.08	0	723		Vaccinium uliginosum var. japonicum	Species level	98.08	0	723	NCBI		0	0	0	0	0	0	0	0	0	0	0	0	0	0	0	0	0	0	0	0	0	0	0	0	0	0	0	0
ITS_178	TCTCGGCTCTTGCATCGATGAAGAACGTAGCGAAATGCGATACTTGGTGTGAATTGCATAATCCCGTGAACCATCGAGTCTTTGAACGCAAGTTGCGCCTGAAGCCATTAGGTTGAAGGCACGTCTGCCTGGGCGTCACGCATTGCGTCACCCACCACCCCCGCGCCCCAAGCGGGCACGTCGGTGCGTGGGCGGATATTGGCCCCCCGTGTGCATCCGTGCTCGGTCGGCCTAAAAAACGGGTCCCCAATGACGGACATCACGACAAGTGGTGGTTGCTAAACCGTCGCGTCACGTCGTGCGTGCCATCGTTTGTTGCGGGTTGCCCATTTGACCCTGGAGTGCCGTTTAACTGCGGCGCCTCAACTGCGACCCCAGGTCAGGCGGGATTACCCGCTG…		No hit	No hit	< 98.0	No hit	No hit		Vaccinium uliginosum var. japonicum	Species level	98.32	0	728		Vaccinium uliginosum var. japonicum	Species level	98.32	0	728	NCBI		0	0	0	0	0	0	0	0	0	0	0	0	0	0	0	0	0	0	0	0	0	0	0	0	0	0	0	0
ITS_179	TCTCGGCTCTTGCATCGATGAAGAACGTAGCGAAATGCGATACTTGGTGTGAATTGCAGAATCCCGTGAACCATCGAGTCTTTGAACGCAAGTTGCGCCTGAAGCCATTAGGTTGAAGGCACGTCTGCCTGGGCGTCACGCATTGCGTCACCCACTCCCCCTGTGCCCCAAGCGGGCACGTCGGTGCGTGGGCGGATATTGGCCCCCCGTTCGCATCCGTGCGCGGTCGGCCTAAAAAACGGGTCCCCAATGACGGACATCACGACAAGTGGTGGTTGCTAAACCGTCGCGTCACGTCGTGCATGCCATCGTTTGTTGCGGGTTGGCCCATTTGACCCTGAAGTGCCGTTTAACTGCGGCGCCTCAACTGCGACCCCAGGTCAGGCGGGATTACCCGCT…		Vaccinium sp. (V. uliginosum var. japonicum, V. smallii var. smallii, V. shikokianum, V. ovalifolium var. ovalifolium)	Genus level	99.28	0	752		Vaccinium vitis-idaea	Species level	98.08	0	725		Vaccinium sp. (V. uliginosum var. japonicum, V. smallii var. smallii, V. shikokianum, V. ovalifolium var. ovalifolium)	Genus level	99.28	0	752	local		0	0	0	0	0	0	0	0	0	0	0	0	0	0	0	0	0	0	0	0	0	0	0	0	0	0	0	0
ITS_183	TCTCGGCTCTTGCATCGATGAAGAACGTAGCGAAATGCGATACTTGGTGTGAATTGCAGAATCCCGTGAACCATCGAGTCTTTGAACGCAAGTTGCGCCTGAAGCCATTAGGTTGAAGGCACGTCTGCCTGGGCGTCACGCATTGCGTCACCCACTCCCTCCGTGCCCCAAGCGGGCACGTCGGTGCGTGGGCGGATATTGGCCCCCCGTTCGCATCCGTGCGCGGTCGGCCTAAAAAACGGGTCCCCAATGACGGACATCACGACAAGTGGTGGTTGCTAAACCGTCGCGTCACGTCGTGCATGCCATCGTTTGTTGCGGGTTGGCCCATTTGACCCTGAAGTGCCGTTTAACTGCGGCGCCTCAACTGCGACCCCAGGTCAGGCGGGATTACCCGCT…		Vaccinium sp. (V. uliginosum var. japonicum, V. smallii var. smallii, V. shikokianum, V. ovalifolium var. ovalifolium)	Genus level	99.28	0	752		Vaccinium vitis-idaea	Species level	98.08	0	725		Vaccinium sp. (V. uliginosum var. japonicum, V. smallii var. smallii, V. shikokianum, V. ovalifolium var. ovalifolium)	Genus level	99.28	0	752	local		0	0	0	0	0	0	0	0	0	0	0	0	0	0	0	0	0	0	0	0	0	0	0	0	0	0	0	0
ITS_185	TCTCGGCTCTTGCATCGATGAAGAACGTAGCGAAATGCGATACTTGGTGTGAATTGCAGAATCCCGTGAACCATCGAGTCTTTGAACGCAAGTTGCGCCTGAAGCCATTAGGTTGAAGGCACGTCTGCCTGGGCGTCACGCATTGCATCACCCACTCCCCCCGTGCCCCAAGCGGGCACGTCGGTGCATGGGCGGATATTGGCCCCCCGTTCGCATCCGTGCGCGGTCGGCCTAAAAAACGGGTCCCCAATGACGGACATCACGACAAGTGGTGGTTGCTAAACCGTCGCGTCACGTCGTGCATGCCATCGTTTGTTGCGGGTTGGCCCATTTGACCCTGAAGTGCCGTTTAACTGCGGCGCCTCAACTGCGACCCCAGGTCAGGCGGGATTACCCGCT…		Vaccinium sp. (V. uliginosum var. japonicum, V. smallii var. smallii, V. shikokianum, V. ovalifolium var. ovalifolium)	Genus level	99.04	0	747		Vaccinium ovalifolium	Species level	98.92	0	662		Vaccinium sp. (V. uliginosum var. japonicum, V. smallii var. smallii, V. shikokianum, V. ovalifolium var. ovalifolium)	Genus level	99.04	0	747	local		0	0	0	0	0	0	0	0	0	0	0	0	0	0	0	0	0	0	0	0	0	0	0	0	0	0	0	0
ITS_186	TCTCGGCTCTTGTTACGATGAAGAACGTAGCGAAATGCGATACTTAGTGTGAATTGCAGAATCCCGTGAATCATCGAGTTTTTGAACGCAATTTGCGCCCGAGGCTTCGGCCGAGGGCACGTCTGTCTGGGCGTCGCATCCCAATCAAACGCGCTCCTTGCAATATGGTAGGGAGCAGCGGAGGTGGTCGTCCGTGCCCAATGCGGTGCGGTTGGCTGAAATGTGGCAGGCGATGTTTCGTGGCGTGCGTCGGCAAGCGGTGATCTTGTCCCCTTGGTTGGGCAGTCGGCGTTAGCCGATGCGGGCTCTGTGTGGCATCCCTGGAACTTGCTTTGCTCTCTCTTGTCCTCCCATTGGGTAGGGCGGATTTAGCTCCAACTTGCGACCTCAGCTCAGGCG…		Pinus pumila	Species level	99.28	0	747		Pinus pumila	Species level	99.03	0	741		Pinus pumila	Species level	99.28	0	747	local		0	0	0	0	0	0	0	0	0	0	0	0	0	0	0	0	0	0	0	0	0	0	0	0	0	0	0	0
ITS_188	TCTCGGCTCTTGCATCGATGAAGAACGTAGCGAAATGCGATACTTGGTGTGAATTGCAGAATCCCGTGAACCATCGAGTCTTTGAACGCAAGTTGCGCCCGAAGCCATTAGGTTGAAGGCACGTTTGCCTGGGCGTCACGCATTGCGTCGCCCACTCACCCCGTGCCTCAATAGGGCGGGTAAGTGAGTGGGCGGATATTGGCCCCCCGTTCACATTTGCTGCTCGGTCGGCCTAAAATAAGGTCCCCAACGATGGACATCACGACAAGTGGTGGTTGCCAAACCGTCGCGTCATGTCGTGCATGCCATTTTTTGTCGTGGGCTGGCTCACCGACCCTTAAGTACCATCGACTGTGGTACCTCAATTGCGACCCCAGGTCAGGCGGGATTACCCGCTGA…		Empetrum nigrum var. japonicum	Species level	99.76	0	760		Empetrum nigrum var. japonicum	Species level	99.76	0	760		Empetrum nigrum var. japonicum	Species level	99.76	0	760	NCBI		0	0	0	0	0	0	0	0	0	0	0	0	0	0	0	0	0	0	0	0	0	0	0	0	0	0	0	0
ITS_189	TCTCGGCTCTTGCATCGATGAAGAACGTAGCGAAATGCGATACTTGGTGTGAATTGCAGAATCCCGTGAACCATCGAGTCTTTGAACGCAAGTTGCGCCTGAAGCCATTAGGCTGAAGGCACGTCTGCCTGGGCGTCACGCATTGCGTCTCCCACTCACCCCCGTGCCTCAGTGGGCGGGTAAGTGCGTGGGCGGATATTGGCCCCCCGTTCACATTTGTGCTCGGTCGGCCTAAAAGAACAGTCCCCAATGACGGACATCACGACAAGTGGTGGTTGCCAAACCGTCGCGTCATGTCGTGCATGCTATTTTTTGTCGTGGGTTGGCTCATTGACCCTTAAGTACCATCAATTGTGGTACCTCAACTGCGACCCCAGGTCAGGCGGGATTACCCGCTGA…		Elliottia bracteata	Species level	99.75	0	743		No hit	No hit	< 98.0	No hit	No hit		No hit (homology 98% <)	No hit	homology less than 98%	-	-	No hit		0	0	0	0	0	0	0	0	0	0	25	0	0	0	0	0	0	0	0	0	0	0	0	0	0	0	0	0
ITS_190	TCTCGGCTCTTGCATCGATGAAGAACGTAGCGAAATGCGATACTTGGTGTGAATTGCAGAATCCCGTGAACCATCGAGTCTTTGAACGCAAGTTGCGCCTGAAGCCATTAGGTTGAAGGCACGTCTGCCTGGGCGTCACGCATTGCGTCACCCACCTCCCCCGCGCCCCAAGTGGGCACGTCGGTGTGTGGGCGGATATTGGCCCCCCGTGTGCATCCGTGCTCGGTCGGCCTAAAAAACGGGTCCCCAATGACGGACATCACGACAAGTGGTGGTTGCTAAACCGTCGCGTCACGTCGTGCATGCCATCGTTTGTTGCGGGTTAGCCCATTTGACCCTGAAGTGCCGTTTAACTGTGGCGCCTCAACTGCGACCCCAGGTCAGGCGGGATTACCCGCT…		No hit	No hit	< 98.0	No hit	No hit		Vaccinium uliginosum var. japonicum	Species level	99.76	0	763		Vaccinium uliginosum var. japonicum	Species level	99.76	0	763	NCBI		0	0	0	0	0	0	0	0	0	0	0	0	0	0	0	0	0	0	0	0	0	0	0	0	0	0	0	0
ITS_191	TCTCGGCTCTCGCATCGATGAAGAACGTAGCGAAATGCGATACTTGGTGTGAATTGCAGAATCCCGTGAACCATCGAGTCTTTGAACGCAAGTTGCGCCCTAAGCCATTAGGCCGAGGGCACGTCTGCCTGGGCGTCACGCATTGCGTCGCCCCCCACTCTTGCTCACCTACAAGTGTTTCGGGAGCTCTGGGGGCGGAAATTGGTCTCCCGTGCCACGAGTGCGGTTGGCCCAAATTTGAGGCCCTGTCGACGGACGAACGGAAAGTGGTGGTTGAAAATGCCCTCGCGTCGTGCCGTGCGTCTCCTGTCGCAGGTGCTCGAGTGACCCTGACGCGTTGTCTGTGACGATGCTTCGACCGCGACCCCAGGTCAGGCGGGACTACCCGCTGAGTTTAAG…		Nephrophyllidium crista-galli subsp. japonicum	Species level	99.48	0	693		Nephrophyllidium crista-galli	Species level	98.02	2.2e-171	614		Nephrophyllidium crista-galli subsp. japonicum	Species level	99.48	0	693	local		0	0	0	0	0	0	0	0	0	0	0	0	0	0	0	0	0	0	0	0	0	0	0	0	0	0	0	0
ITS_192	TCTCGGCTCTCGCATCGATGAAGAACGTAGCGAAATGCGATACTTGGTGTGAATTGCAGAATCCCGTGAACCATCGAGTCTTTGAACGCAAGTTGCGCCCGAAGCCATTAGGCCGAGGGCACGCCTGCCTGGGCGTCACACGCCGTTGCCCCCCCGCGCCTCCCTCGGGAGTGTCGGGGGGCGTACCATGGCCTCCCGTACATCACCCCGCGCGGTTGGCACAAATGCCGAGTCCTCGGCGACGAACGCCACGACAATCGGTGGTTGTCAAACCTCGGTTGCCTGTTGTGCGCTTTCGTCGCGCTCTGAGCGGCTCGCGACGCTCGCTGCTCCTGCTTCGGCGGAGCTTTCAACGCGACCCCAGGTCAGGCGGGGTTACCCGCTGAATTTAAGCATATC…		Sorbus commixta	Species level	98	0	697		No hit	No hit	< 98.0	No hit	No hit		No hit (homology 98% <)	No hit	homology less than 98%	-	-	No hit		0	0	0	0	0	0	0	0	0	0	0	0	0	0	0	0	0	0	0	0	0	0	0	0	0	0	0	0
ITS_193	TCTTGGCTCTTGCAACGATGAAGAACGCAGCGAAATGCGATACGTAGTGTGAATTGCAGAATTCCGCGAATCATCGAGTCTTTGAACGCAAGTTGCGCCCGAGGCTCGTCCGAGGGCATTCCTGCCTGAGCGTCATCGCGCCACCCACCGAACCCTTCGGGGTCGAGTGAATCTGGCCGTCCGATCCCGTTCGGGATCGGTCGGCTGAAATTCAGAGAGTCCCGTTGCCGTGGAGACGCGGCTGCGATCAGGTGATCCGACCCTCCCTGATCAGGAGCGAGGAAGCGTGCGCAGTCCCTGTCGTCTCTCAAGCAGCATTGAATCGGGACTCGAGCAGGTCTCGCGGTCTTCGACAGTTCCGTCCAACGGAACTGTCGAACAGGCCGGGAAACAGTCGAA…		Polytrichum juniperinum	Species level	98.87	0	789		Polytrichum juniperinum	Species level	99.55	0	806		Polytrichum juniperinum	Species level	99.55	0	806	NCBI		0	0	0	0	0	0	0	0	0	0	0	0	0	0	0	0	0	0	0	0	0	0	0	0	0	0	0	0
ITS_194	TCTCGGCTCTCGCATCGATGAAGAACGTAGTGAAATGCGATACTTGGTGTGAATTGCAGAATCCCGTGAACCATCGAGTCTTTGAACGCAAGTTGCGCCCGAAGCCTTCTGGCCGAGGGCACGTCTGCCTGGGCGTCTCACATCGCGTCGCCCCCCTCACACCCCGTGATGAATGATCGCGTGGGTGAAGGGGGCGGAGAATGGCCCCCCGTGCAATTTTGTTTTGCGGTCGGCCCAAAATTTGAGTCGCGGGCGACGGACGTCACGACAAGTGGTGGTTTTGATTGAGTTAATACTCGATCGTCATGCCTTGCGTGCGGCCGTATCCAGCGGGAAGCTCTACTGACCCTGATGCGCCGTCACCGACGGTGCCTCGACCGCGACCCCAGGTCAGGCGGG…		No hit	No hit	< 98.0	No hit	No hit		No hit	No hit	< 98.0	No hit	No hit		No hit (homology 98% <)	No hit	homology less than 98%	-	-	No hit		0	0	0	0	0	0	0	0	0	0	23	0	0	0	0	0	0	0	0	0	0	0	0	0	0	0	0	0
ITS_195	TCTCGGCTCTCGCATCGATGAAGAACGTAGCGAAATGCGATACTTGGTGTGAATTGCAGAATCCCGTGAACCATCGAGTCTTTGAACGCAAGTTGCGCCCGAAGCCTTCGGGCCGAGGGCACGTCTGCCTGGGCGTCACGCACCGCGTCGCCCCCCACCCCTTCCAAGGAAGGGGCGTGGGGCGGAGATTGGCCCCCCGTGCGCTCCCCGCTCGCGGTCGGCCTAAATACGGACCCCGTGGCCGCGAAATGCCGCGACGATTGGTGGTGTACTTCATGGCCCCGTGCCGTCAAGCATCGCGTCGCGTCTTTCGCGGCCCTCGGGTTTCAAAGGACCCTGGAGGGAGCCCTCCGCTTAGCGCGGATGGGACCCCCTCAACCGTTGCGACCCCAGGTCAGG…		Persicaria weyrichii var. weyrichii	Species level	99.53	0	774		No hit	No hit	< 98.0	No hit	No hit		No hit (homology 98% <)	No hit	homology less than 98%	-	-	No hit		0	0	0	0	0	0	0	0	0	0	0	0	0	0	0	0	0	0	0	0	0	0	0	0	0	0	0	0
ITS_197	TCTCGGCTCTTGCATCGATGAAGAACGTAGCGAAATGCGATACTTGGTGTGAATTGCAGAATCCCGTGAACCATCGAGTCTTTGAACGCAAGTTGCGCCCGAAGCCATTAGGTTGAAGGCACGTCTGCCTGGGCGTCACGCATTGTGTCGCCCACTCACCCCGTGCCTCAATAGGGCGGGTAAGTGAGTGGGCGGATATTGGCCCCCCGTTCACATTTGCTGCTCGGTCGGCCTAAAATAAGGTCCCCAACGATGGACATCACGACAAGTGGTGGTTGCCAAACCGTCGCGTCATGTCGTGCATGCCATTTTTTGTCGTGGGCTGGCTCACCGACCCTTAAGTACCATCGACTGTGGTACCTCAATTGCGACCCCAGGTCAGGCGGGATTACCCGCTGA…		Empetrum nigrum var. japonicum	Species level	99.76	0	760		Empetrum nigrum var. japonicum	Species level	99.76	0	760		Empetrum nigrum var. japonicum	Species level	99.76	0	760	NCBI		0	0	0	0	0	0	0	0	0	0	0	0	0	0	0	0	0	0	0	0	0	0	0	0	0	0	0	0
ITS_198	TCTCGGCTCTTGCATCGATGAAGAACGTAGCGAAATGCGATACTTGGTGTGAATTGCAGAATCCCGTGAACCATCGAGTCTTTGAACGCAAGTTGCGCCTGAAGCCATTAGGTTGAAGGCACGTCTGCCTGGGCGTCACGCATTGCGTCACCCACTCCCCCCGTGCCCCAAGCGGGCACGTCGGTGCGTGGGCGGATATTGGCCCCCCGTTCGCATCCGTGCGCGGTCGGCCTAAAAAACGGGTCCCCAATGACGGACATCACGACAAGTGGTGGTTGCTAAACCGTCGCGTCACGTCGTGCATGCCATCGTTTGTTGCGGGTTGGCCCATTTGACCCTGAAGTGCCGTTTAACTACGGCGCCTCAACTGCGACCCCAGGTCAGGCGGGATTACCCGCT…		Vaccinium sp. (V. uliginosum var. japonicum, V. smallii var. smallii, V. shikokianum, V. ovalifolium var. ovalifolium)	Genus level	99.28	0	752		Vaccinium ovalifolium	Species level	99.19	0	667		Vaccinium sp. (V. uliginosum var. japonicum, V. smallii var. smallii, V. shikokianum, V. ovalifolium var. ovalifolium)	Genus level	99.28	0	752	local		0	0	0	0	0	0	0	0	0	0	0	0	0	0	0	0	0	0	0	0	0	0	0	0	0	0	0	0
ITS_200	TGTGACCAGCGGACAGGCGGCTATCGACATGATGGAAAGGACCGGCTGCGACGGCGTCATGATAGCCCGGGGCGCCCTGGGGAATCCGTGGATATTCAGAGAAGCCGCGGCAATATGGGAGTGGGGTGAAGCTCCGCCTCCTCCATCGGAAGATGAACGGATAGCTATGCTGCTGCGCCACTTTGACATGCTGGTGGGCAACAAGGGAGAGCGAGTCGCAGTGAGAGAAATACGAAAGCACATCGGATGGTACGTCAAAGGCATGCGGGGCGCAGCAGCCCTCAGGCGAAAGACGAACACTATCACC		No hit	No hit	< 98.0	No hit	No hit		No hit	No hit	< 98.0	No hit	No hit		No hit (homology 98% <)	No hit	homology less than 98%	-	-	No hit		0	0	0	0	0	0	0	0	0	0	0	0	0	0	0	0	0	0	0	0	0	0	0	0	0	0	0	0
ITS_202	TTATACGGAGCTTGCCCAAAAGAATATAGATACCGGTATGGGCCTTGAAAGACTCGCCTGTATACTTCAGGGTGTGGACAATCTGTTTGAGGTTGATACCGTACAGAATATAATGAAGAAAATTTCCGATATTGCCGGCGTAAAATATCATGAAAACGAAAAGACGGATGTTTCTTTGCGCGTTATAACCGACCATATCCGTTCGTCGGTGTTTATGGTTGGCGATGGCGTTATCCCGTCAAACTCAGGCAGGGGATATGTGCTCAGAAGGCTCATCAGAAGAGCGTGCCGCCACGGCAGGCTCCTCGGCGTAACGGAGCCGTTCCTTTATAAGGTTGCCGATACGGTTATTGATGAAAATGTATCCGCATATGACTACCTTGAGGGCAAAAGGGAAAT…		No hit	No hit	< 98.0	No hit	No hit		No hit	No hit	< 98.0	No hit	No hit		No hit (homology 98% <)	No hit	homology less than 98%	-	-	No hit		0	0	0	0	0	0	0	0	0	0	0	0	0	0	0	0	0	0	0	0	0	0	0	0	0	0	0	0
ITS_203	TCTTGGCTCCCATGTCGATGAAGAACGCAGCGAAATGCGATACGTCATGCGAATTGCAAAACCAGTGAGTCATCAAAACTTTGAACGCAACTTGCACTTCCCTTTGGGGAGTATGTCTGTTGGAGTGCTTGTTCATCCCCACCACAAACCCCACTCCTTAATAAGAGTTGAGTTAGTGAAGACCGCCTCTTTATGTTAAAGTAAATAGAGCGTAGATGAATAAAAAACAAATATCCGATCTCTAGTGTTGTTATCAGTCTAATTTATTAGATTAACACACTGAGAACGCGACGTCATAGTTTTATTACTTGAAATCGTGTTTTTAGTGTTTGATTTCATAATCTTTTGATATGTTATTTTTTCGATCGAGCCTCCAATCAGTCAAGAATACCCGCTGAA…		No hit	No hit	< 98.0	No hit	No hit		No hit	No hit	< 98.0	No hit	No hit		No hit (homology 98% <)	No hit	homology less than 98%	-	-	No hit		0	0	0	0	0	0	0	0	0	0	0	0	179	0	0	0	0	0	0	0	0	0	0	0	0	0	0	0
ITS_204	TCTTGGCTCTTGCAACGATGAAGAACGCAGCGAAATGCGATACGTAGTGTGAATTGCAGAATTCCGCGAATCATCGAGTCTTTGAACGCAAGTTGCGCCCGAGGCTCGTCCGAGGGCATTCCTGCCTGAGCGTCATCGCGCCACCCACCGAACCCTTCGGGGTCGAGTGAATCTGGCCGTCCGATCCCGTTCGGGATCGGTCGGCTGAAATTCAGAGAGTCCCGTTGCCGTGGAGACGCGGCTGCGATCAGGTGATCCGACCCTCCCTGATCAGGAGCGAGGAAGCGTGCGCAGTCCCCGTCGTCTCTCAAGCAGCATTGAATCGGGACTCGAGCAGGTCTCGCGGTCCTCGACGGTTCCGTCCAACGGAACCGTCGAACAGGCCGGGAAACAGTCGAA…		Polytrichum juniperinum	Species level	99.55	0	806		Polytrichum juniperinum	Species level	100	0	817		Polytrichum juniperinum	Species level	100	0	817	NCBI		0	0	0	0	0	0	0	0	0	0	0	0	0	0	0	0	0	0	0	0	0	0	0	0	0	0	0	0
ITS_207	TCTCGGCTCTCGCATCGATGAAGAACGTAGCGAAATGCGATACTTGGTGTGAATTGCAGAATCCCGCGAATCATCGAGTCTTTGAACGCAAGTTGCGCCCGAAGCCACCTGGCCGAGGGCACGTCTGCCTGGGTGTCACGCATCGTTGCCCCCAACCCCATCTCCTTGCAAAGGGACGAGGGGGCCTGTGGGGCAGAAATTGGCCTCCCGTGAGCTCATGCATGCGGTTGGCCTAAAAGCGAGTCCTCAGCGACGCGCGCCACGACAATCGGTGGTTGACAAACCCTCGTGTCCCGTCGTGCGTGCCGTGTCGCTCATCGTGTGCTCTTTGACCCTGCTGTGTCGCGCTAGCGACGCTTCCAACGCGACCCCAGGTCAGGCGGGACTACCCGCTGAATT…		Betula ermanii	Species level	99.76	0	754		Betula ermanii	Species level	98.78	0	734		Betula ermanii	Species level	99.76	0	754	local		0	0	0	0	0	0	0	0	0	0	0	0	0	0	0	0	0	0	0	0	0	0	0	0	0	0	0	0
ITS_208	TCTCGGCTCTCGCATCGATGAAGAACGTAGCGAAATGCGATACTTGGTGTGAATTGCAGAATCCCGTGAACCATCGAGTTTTTGAACGCAAGTTGCGCCCGAAGCCATTAGGCCGAGGGCACGTCTGCCTGGGCGTCACACGTCGTTGCCCCTCCCAACCCCTCCGGGAGTTGGGCGGGACGGATGATGGCCTCCCGTGCGCTCCGTCGCGCGGTTGGCATAAATAACGAGTCCTCGGCGACCAACGCCGCGACAATCGGTGGTTGTCAAACCTCTGTGTCCCGTCGCGCGCGCGTCGTCCGGGGCTTTTCCCATCTAATGCGCGTCGGTCCTTCGGCGCTTTCAACGCGACCCCAGGTCAGGCGGGGTTACCCGCTGAATTTAAGCATATCAA		Potentilla matsumurae	Species level	98.69	0	680		Potentilla matsumurae	Species level	98.69	0	680		Potentilla matsumurae	Species level	98.69	0	680	NCBI		0	0	0	0	0	0	0	0	0	0	0	0	0	0	0	0	0	0	0	0	0	0	0	0	0	0	0	0
ITS_212	TCTCGGCTCTCGCATCGATGAAGAACGTAGCGAAATGCGATACGTGGTGTGAATTGCAGAATCCCGTGAACCATCGAGTCTTTGAACGCAAGTTGCGCCCAAGGGATCCTCCCGAGGGCACGCCTGCCTCATGGGCGTTAGAAGCCCATCCACGCTCGGTTGCCTAAGGGCAAAGATGCGGACATTGGCCCTCCGAGCCGTGAGGTGCGGTGGGCCTAAGTGTGCGGCCGTTGTTCGTGGCCGGGAGCGGCGAGTGGTGGGCTACTGCGCACGTCACCCCGAGCCCCGTACTAACGCAAGGCCTTGTATGACCCCCTAACGAGGAGCATGTTGTTGCAGCTTCTGCTGCGTGGTGCCTTCGGACCGATACCCCAGGTCAGGCGGGGCTACCCGCCGAGT…		Carex blepharicarpa	Species level	98.55	0	726		Carex blepharicarpa	Species level	99.76	0	750		Carex blepharicarpa	Species level	99.76	0	750	NCBI		0	0	0	0	0	0	0	0	0	0	0	0	0	0	0	0	0	0	0	0	0	0	0	0	0	0	0	0
ITS_214	CCTACACGACGCTCTTCCGATCTTGACTCTCGGCAACGGACAGCGTCGGGGCTGCCTTGGGAGGGACAGGAGAGGAAAGATCATGAGCATATCAGCGTCAGAGATCAGGAAAAAGGCGGAAAAGATCCGGGGACAGATCACAGTGGACAGGAGAAAACTGCATCAGATTCCGGAGATCGGGATGGATCTTCCGAAGACCAGAGATTATATCCGGAAACGTTTAAATGAGATGGAAATCCCGTGGAGTGACTGCGGAGGAAAA		No hit	No hit	< 98.0	No hit	No hit		No hit	No hit	< 98.0	No hit	No hit		No hit (homology 98% <)	No hit	homology less than 98%	-	-	No hit		0	0	0	0	0	0	0	0	0	0	0	0	0	0	0	0	0	0	0	0	0	0	0	0	0	0	0	0
ITS_218	TCTCGGCTCTTGCATCGATGAAGAACGTAGCGAAATGCGATACTTGGTGTGAATTGCAGAATCCCGTGAACCATCGAGTCTTTGAACGCAAGTTGCGCCTGAAGCCATTAGGTTGAAGGCACGTCTGCCTGGGCGTCACGCATTGCGTCACCCACCACCCCCGCGCCCCAAGAGGGCACGTCAGTGCGTGGGCGGATATTGGCCCCCCGTGTGCATCCGTGCTCGGTCGGCCTAAAAAACGGGTCCCCAATGATGGACATCACGACAAGTGGTGGTTGCTAAACTGTCGCGTCACGTCGTGCGTGCCATCGTTTGTTGCGGGTTGCCCATTTGACCCTGGAGTGCCGTTTAACTGCGGCGCCTCAACTGCGACCCCAGGTCAGGCGGGATTACCCGCTG…		No hit	No hit	< 98.0	No hit	No hit		No hit	No hit	< 98.0	No hit	No hit		No hit (homology 98% <)	No hit	homology less than 98%	-	-	No hit		0	0	0	0	0	0	0	0	0	0	0	0	0	0	0	0	0	0	0	0	0	0	0	0	0	0	0	0
ITS_221	TCTCGGCTCACGCATCGATGAAGAACGTAGCAAAATGCGATACTTGGTGTGAATTGCAGAATCCCGTGAACCATCGAGTTTTTGAACGCAAGTTGCGCCCGAAGCCATTCGGCCGAGGGCACGTCTGCCTGGGCGTCACGCATCGCGTCGCTCCCACCAACCTTCCTTTAGGATGCTTGGCTGGGGGCGGATACTGGTCTCCCGTTTTTCATCGAGCGGTTGGCCAAAATAAGAGTCCCTGTTGACGGGCGCACGACTAGTGGTGGTTGACAAAACCCAGAATTCAGTTGCGTGTCTCGTCAAAAGGGTGCATCTTAACAGACCCAACGCGTTGTCATGAATCAATGCTTCGACCGCGACCCCAGGTCAGGCGGGACTACCCGCTGAGTTTAAGCATAT…		Solidago virgaurea subsp. asiatica	Species level	100	0	743		Solidago decurrens	Species level	98.45	0	686		Solidago virgaurea subsp. asiatica	Species level	100	0	743	local		0	0	0	0	0	0	0	0	0	0	0	0	0	0	0	0	0	0	0	0	11	0	0	0	0	0	0	0
ITS_222	TCTCGGCTCTTGCATCGATGAAGAACGTAGCGAAATGCGATACTTGGTGTGAATTGCAGAATCCCGTGAACCATCGAGTCTTTGAACGCAAGTTGCGCCCGAAGCCATTAGGTTGAAGGCACGTCTGCCTGGGCGTCACGCATTGCGTCGCCCACTCACCCCGTGCCTCAATAGGGCGGGTAAGTGAGTGGGCGGATATTGGCCCCCCGTTCACATTTGCTGCTCGGTCGGCCTAAAATAAGGTCCCCAATGATGGACATCACGACAAGTGGTGGTTGCCAAACCGTCGCGTCATGTCGTGCATGCCATTTTTTGTCGTGGGCTGGCTCACCGACCCTTAAGTACCATCGACTGTGGTACCTCAATTGCGACCCCAGGTCAGGCGGGATTACCCGCTGA…		Empetrum nigrum var. japonicum	Species level	99.76	0	760		Empetrum nigrum var. japonicum	Species level	99.76	0	760		Empetrum nigrum var. japonicum	Species level	99.76	0	760	NCBI		0	0	0	0	0	0	0	0	0	0	0	0	0	0	0	0	0	0	0	0	0	0	0	0	0	0	0	0
ITS_223	TCTCGGCTCTTGCATCGATGAAGAACGTAGCGAAATGCGATACTTGGTGTGAATTGCAGAATCCCGTGAACCATCGAGTCTTTGAACGCAAGTTGCGCCTGAAGCCATTAGGTTGAAGGCACGTCTGCCTGGGCGTCACGCATTGCGTCACCCACTCCCCCGTGCCTAAGAGGGCATGCCGGTGCGTGGGCGGATATTGGCCCCCCGTTCACATCCGTGCTCGGTCGGCCTAAAAAACGGGTCCCCAATGACGGACATCACGACAAGTGGTGGTTGCCAAACCGTCGCGTCATGTCGTGCATGCCATCGTCTGTTGCGGGTTGGCCTATCGACCCTGGAGTGCCACGGCACCTCAACTGCGACCCCAGGTCAGGCGGGATTACCCGCTGAGTTTAAGCA…		Gaultheria sp. (G. adenothrix, G. pyroloides)	Genus level	100	0	662		Gaultheria pyroloides	Species level	99.72	0	652		Gaultheria sp. (G. adenothrix, G. pyroloides)	Genus level	100	0	662	local		0	0	0	0	0	0	0	0	0	0	0	0	0	0	0	0	0	0	0	0	16	0	0	0	0	0	0	0
ITS_224	GATGTCTTGGCTCCTTACACGATGAAGAACGTTGCATAATGCGATAAGCGGCTGGAGTAGCTAACATTGTGACAAGTTCGATCTTTGAATGCACATTGCGCACTCTGACTCATTGGGGCCAGGTGCATGCATGGAGTAGTAACCTTTTTTGTTATAATTGGCTTTTTATCAAAGCGTGAACATAAAGAAGTTTTTAATTTTAATGGGTTCTTCGACATGCAGGAAAACTCGCTGAACTGAAGCATCTCAT		No hit	No hit	< 98.0	No hit	No hit		No hit	No hit	< 98.0	No hit	No hit		No hit (homology 98% <)	No hit	homology less than 98%	-	-	No hit		0	0	0	0	0	0	0	0	0	0	0	0	0	0	0	0	0	0	0	0	0	0	0	0	0	0	0	0
ITS_225	AGAAAGCGACCAAGAGAAGATTAAGTCCCGAAGGCCGCAAGAGCATCGCCGATGCTATGAAGCGTCGTTGGGCAGAACGAAAGAAACAGCAGGCAGCAAAGTAATCTTAGCGTCTAAAACACAAAGGCAGATCGCTCTCGATCTGCCCTTGCTGTATCAAACGCCCGCTATCGAAGCGCCTCCCCGGCCTTCACCCTTTGTACTTCGATTCCGCTGCCGGCCAGATGCTCCTTCAGTTCTTCAGGCGTGCCAG		No hit	No hit	< 98.0	No hit	No hit		No hit	No hit	< 98.0	No hit	No hit		No hit (homology 98% <)	No hit	homology less than 98%	-	-	No hit		0	0	0	0	0	0	0	0	0	0	0	0	0	0	0	0	0	0	0	0	0	0	0	0	0	0	0	0
ITS_227	TCTCGGCTCTTGCATCGATGAAGAACGTAGCGAAATGCGATACTTGGTGTGAATTGCAGAATCCCGTGAACCATCGAGTCTTTGAACGCAAGTTGCGCCCGAAGCCATTAGGTTGAAGGCACGTCTGCCTGGGCGTCACGCATTGCGTCGCCCACTCACCCCGTGCCTCAATAGGGCGGGTAAGTGAGTGGGCGGATATTGGCCCCCCGTTCACATTTGCTGCTCGGTCGGCCTAAAATAAGGTCCCCAACGATGGATATCACGACAAGTGGTGGTTGCCAAACCGTCGCGTCATGTCGTGCATGCCATTTTTTGTCGTGGGCTGGCTCACCGACCCTTAAGTACCATCGACTGTGGTACCTCAATTGCGACCCCAGGTCAGGCGGGATTACCCGCTGA…		Empetrum nigrum var. japonicum	Species level	99.76	0	760		Empetrum nigrum var. japonicum	Species level	99.76	0	760		Empetrum nigrum var. japonicum	Species level	99.76	0	760	NCBI		0	0	0	0	0	0	0	0	0	0	0	0	0	0	0	0	0	0	0	0	0	0	0	0	0	0	0	0
ITS_228	TCTCGGCTCTCGCATCGATGAAGAACGTAGCGAAATGCGATACTTGGTGTGAATTGCAGAATCCCGTGAACCATCGAGTCTTTGAACGCAAGTTGCGCCCTAAGCCATTAGGCCGAGGGCACGTCTGCCTGGGCGTCACGCATTGCGTCGCCCCCCACTCTTGCTCACCTACAAGTGTTTCGGGAGCTCTGGGGGCGGAAATTGGTCTCCCGTGCCACGAGTGCGGTTGGCCCAAATTTGAGGCCATGTCGACGGACGAACGGCAAGTGGTGGTTGAAAATGCCCTCGCGTCGTGCCGTGCGTCTCCTGTCGCAGGTGCTCGAGTGACCCTGACGCGTCGTCTGTGACGATGCTTCGACCGCGACCCCAGGTCAGGCGGGACTACCCGCTGAGTTTAAG…		Nephrophyllidium crista-galli subsp. japonicum	Species level	99.74	0	699		Nephrophyllidium crista-galli	Species level	98.3	4.72e-173	619		Nephrophyllidium crista-galli subsp. japonicum	Species level	99.74	0	699	local		0	0	0	0	0	0	0	0	0	0	0	0	0	0	0	0	0	0	0	0	0	0	0	0	0	0	0	0
ITS_229	CGGATTCCAACAGTTCGATTCCGCTACTCGCCACGCTCCCTTTCGTCAGCGCCCGCTGACGGGGAGCATCCGAGTCCCCTCTGACCTCATTTTGAGACTCAGAAATACCTTGAGGCCTGCTCTCAGTCAATCGCAAAGTCTCCTGGATCAAATCGGGTAAATTCAACTCCCTCCATCCCAGACCGACCATTCTTCACCAGTCTTGTCGTCTCTAGGAATTTGCAGCACTGCGAACTCAAAAATCCCCAAC		No hit	No hit	< 98.0	No hit	No hit		No hit	No hit	< 98.0	No hit	No hit		No hit (homology 98% <)	No hit	homology less than 98%	-	-	No hit		0	0	0	0	0	0	0	0	0	0	0	0	0	103	0	0	0	0	0	0	0	0	0	0	0	0	0	0
ITS_230	TCTCGGCTCTTGCATCGATGAAGAACGTAGCGAAATGCGATACTTGGTGTGAATTGCAGAATCCCGTGAACCATCGAGTCTTTGAACGCAAGTTGCGCCTGAAGCCATTAGGTTGAAGGCACGTCTGCCTGGGCGTCACGCATTGCGTCACCCACCTCCCCTGCGCCCCAAGTGGGCACGTCGGTGTGTGGGCGGATATTGGCCCCCCGTGTGCATCCGTGCTCGGTTGGCCTAAAAAACGGGTCCCCAATGACGGACATCACGACAAGTGGTGGTTGCTAAACCGTCGCGTCACGTCGTGCATGCCATCGTTTGTTGCGGGTTAGCCCATTTGACCCTGAAGTGCCGTTTAACTGCGGCGCCTCAATTGCGACCCCAGGTCAGGCGGGATTACCCGCT…		No hit	No hit	< 98.0	No hit	No hit		Vaccinium uliginosum var. japonicum	Species level	99.28	0	752		Vaccinium uliginosum var. japonicum	Species level	99.28	0	752	NCBI		0	0	0	0	0	0	0	0	0	0	0	0	0	0	0	0	0	0	0	0	0	0	0	0	0	0	0	0
ITS_231	GGCGCATCATGGTAGGGATACCGGCAAACCGCGGCATGTCGTTGCCACTCTGGGGTTGATTAAGCATGTGTTTTCCTCGTTCAGGCATGATTTAATTTCAACATTTAGATAACAAATACAGGCTACCCCGATAGCCGACAGGGCTACCATTCCATCTTTGTGATGTAAGCATTGAAAACACCGATGTTTTGTAACGCGTTGAACTGTTGGTTTTATTTGTAATCTGTGACATAAAAAGAGTGGTGTAGGCCCATCAGAGCGATGCCACAAATGTTACCGATCGGTTAACAAGGAAAGTT		No hit	No hit	< 98.0	No hit	No hit		No hit	No hit	< 98.0	No hit	No hit		No hit (homology 98% <)	No hit	homology less than 98%	-	-	No hit		0	0	0	0	0	0	0	0	0	0	0	0	0	0	0	0	0	0	0	0	0	0	0	0	0	0	0	0
ITS_232	TCTCGGCTCTTGCATCGATGAAGAACGTAGCGAAATGCGATACTTGGTGTGAATTGCAGAATCCCGTGAACCATCGAGTCTTTGAACGCAAGTTGCGCCTGAAGCCATTAGGCTGAAGGCACGTCTGCCTGGGCGTCACGCATCGCGTCACCCACTCCCCCTTGCCCCAAGCGGGCATGGCGGCGCGTGGGCGGATATTGGCCCCCCGTTCACATTCGTGCTCGGTCGGCCTAAAAAACGGGTCCCCAATGACGGACATCACGACAAGTGGTGGTTGCTAAACCGTCGCGTCATGTCGTGCATGCCATCGTTTGTTGTGGGTTGGCCCTTTGACCCTGAAGCGCCGTGTCTAACCGCGGCACCTCAACTGCGACCCCAGGTCAGGCGGGATTACCCGCT…		Andromeda polifolia	Species level	99.73	0	673		Andromeda polifolia	Species level	100	0	678		Andromeda polifolia	Species level	100	0	678	NCBI		0	0	0	0	0	0	0	0	0	0	0	0	0	0	0	0	0	0	0	0	0	0	0	0	0	0	0	0
ITS_233	TCTCGGCTCTCGCATCGATGAAGAACGTAGCGAAATGCGATACTTGGTGTGAATTGCAGAATCCCGCGAATCATCGAGTCTTTGAACGCAAGTTGCGCCCGAAGCCACCTGGCCGAGGGCACGTCTGCCTGGGTGTCACGCATCGTTGCCCCCAACCCCATCGCCCCGCAAAGAGGCGGTGGGGGCATGCGGGGCGGACATTGGCCTCCCGTGGGCTGATGCCCGCGGCTGGCCTAAAAACGAGTCCTCGGCGACGATCGCCACGACAATCGGTGGTTGACAAACCCTCGTGACCCGTCGTGCGCGCATCGCCGCTCAACGCGTGCTCTTTTGACCCTGTCGCGTCGCGCTCGCGACGCTTCCAACGCGACCCCAGGTCAGGCGGGACTACCCGCTGAG…		No hit	No hit	< 98.0	No hit	No hit		Alnus hirsuta var. sibirica	Species level	99.19	0	667		Alnus hirsuta var. sibirica	Species level	99.19	0	667	NCBI		0	0	0	0	0	0	0	0	0	0	0	0	0	0	0	0	0	0	0	0	0	0	0	0	0	0	0	0
ITS_234	TCTCGGCTCTTGCATCGATGAAGAACGTAGCGAAATGCGATACTTGGTGTGAATTGCAGAATCCCGTGAACCATCGAGTCTTTGAACGCAAGTTGCGCCTGAAGCCATTAGGTTGAAGGCACGTCTGCCTGGGCGTCACGCATTGCGTCACCCACCTCCCCCGCGCCCCAAGTGGGCACGTCGGTGTGTGGGCGGATATTGGCCCCCCGTGTGCATCTGTGCTCGGTCGGCCTAAAAAACGGGTCCCCAATGACGGACATCACGACAAGTGGTGGTTGCTAAACCGTCGCGTCACGTCGTGCATGCCATCGTTTGTTGCGGGTTAGCCCATTTGACCCTGAAGTGCCGTTTAACTGCGGCGCCTCAACTGCGACCCCAGGTCAGGCGGGATTACCCGCT…		No hit	No hit	< 98.0	No hit	No hit		Vaccinium uliginosum var. japonicum	Species level	99.76	0	763		Vaccinium uliginosum var. japonicum	Species level	99.76	0	763	NCBI		0	0	0	0	0	0	0	0	0	0	0	0	0	0	0	0	0	0	0	0	0	0	0	0	0	0	0	0
ITS_235	TCTCGGCTCTCGCATCGATGAAGAACGTAGCGAAATGCGATACTTGGTGTGAATTGCAGAATCCCGTGAACCATCGAGTCTTTGAACGCAAGTTGCGCCCGAAGCCTTCGGGCCGAGGGCACGTCTGCCTGGGCGTCACGCACCGCGTCGCCCCCCACCCCTTCCAAGGAAGGGGCGTGGGGCGGAGATTGGCCCCCCGTGCGCTCCCCGCTCGCGGTCGGCCTAAATACGGACCCCGTGGCCGCGAAATGCCGCGACGATTGGTGGTGTACTTCATGGCCCCGTGCCGTCAAGCATCGCGTCGCGTCTTCCGCGGCCCTCGGGTTTCAAAGGACCCTGGAGGGAGCCCTCCGCTTGGCGCGGATGGGACCCCCTCAACCGTTGCGACCCCAGGTCAGG…		Persicaria weyrichii var. weyrichii	Species level	99.53	0	774		No hit	No hit	< 98.0	No hit	No hit		No hit (homology 98% <)	No hit	homology less than 98%	-	-	No hit		0	0	0	0	0	0	0	0	0	0	0	0	0	0	0	0	0	0	0	0	0	0	0	0	0	0	0	0
ITS_238	TCTCGGCTCTTGCATCGATGAAGAACGTAGCGAAATGCGATACTTGGTGTGAATTGCAGAATCCCGTGAACCATCGAGTCTTTGAACGCAAGTTGCGCCTGAAGCCATTAGGTTGAAGGCACGTCTGCCTGGGCGTCACGCATTGCGTCACCCACCTCCCCCGCGCCCCAAGTGGGCACGTCGGTGTGTGGGCGGATATTGGCCCCCCGTGTGCATCCGTGCTCGGTCGGCCTAAAAAACGGGTCCCCAATGACGGACATCACGACAAGTGGTGGTTGCTAAACCATCGCGTCACGTCGTGCATGCCATCGTTTGTTGCGGGTTAGCCCATTTGACCCTGAAGTGCCGTTTAACTGCGGCGCCTCAACTGCGACCCCAGGTCAGGCGGGATTACCCGCT…		No hit	No hit	< 98.0	No hit	No hit		Vaccinium uliginosum var. japonicum	Species level	99.76	0	763		Vaccinium uliginosum var. japonicum	Species level	99.76	0	763	NCBI		0	0	0	0	0	0	0	0	0	16	0	0	0	0	0	0	0	0	0	0	0	0	0	0	0	0	0	0
ITS_239	CTGGGCAAAGTCGCGCGGACTGCCGCGAGTTATGGGGCATCACGCGGGAGTTAAAGCGGTGGAGCGCACAGTGCGCGCCGCAAAAGACCTTGGCATACCATATATATCGCTTTACGCCTTCTCAACGGAGAACTGGAAGCGTCCGAAGGGCGAAGTTCTTGGCCTTATGGGACTCTTTCGCTACTATCTGCGCTCAAAGCTCGAGGAACTCTGCAAAGAGCAGGTGCGCCTGCGCTTTGTAGGAGTTTTGTCCGAACTGCCGGAGGACATTGTCGCAATACTCTCC		No hit	No hit	< 98.0	No hit	No hit		No hit	No hit	< 98.0	No hit	No hit		No hit (homology 98% <)	No hit	homology less than 98%	-	-	No hit		0	0	0	0	0	0	0	0	0	0	0	0	0	0	0	0	0	0	0	0	0	0	0	0	0	0	0	0
ITS_240	TCTCGGCTCTCGCATCGATGAAGAACGTAGCGAAATGCGATACTTGGTGTGAATTGCAGAATCCCGTGAACCATCGAGTCTTTGAACGCAAGTTGCGCCCGAAGCCACTAGGCTGAGGGCACGCCTGCCTGGGTGTCACGCATCGCCTTGCCCACAAACCACTCACACCTGAGAAGTTGTGCCGGTTTGGGGCGGAAACTGGCCTCCCGTACCTTGTCGTGCGGTTGGCGGAAAAACGAGTCTCCGGCGACGGACGTCGCGACATCGGTGGTTGTAAAAGACCCTCTTGTCTTGTCGCGCGAATCCTCGTCATCTTAGCGAGCTCCAGGACCCTTAGGCAGCACACACTCTGTGTGCTTCGACTGTGACCCCAGGTCAGGCGGGACTACCCGCTGAGTT…		Peucedanum multivittatum	Species level	99.76	0	754		Angelica acutiloba var. iwatensis	Species level	99.22	0	699		Peucedanum multivittatum	Species level	99.76	0	754	local		0	0	0	0	0	0	0	0	0	0	0	0	0	0	0	0	0	0	0	0	0	0	0	0	0	0	0	0
ITS_241	TCTCGGCTCTTGCATCGATGAAGAACGTAGCGAAATGCGATACTTGGTGTGAATTGCAGAATCCCGTGAACCATCGAGTCTTTGAACGCAAGTTGCGCCCGAAGCCATTAGGTTGAAGGCACGTCTGCCTGGGCGTCACGCATTGCGTCGCCCACTCACCCCGTGCCTCAATAGGGCGGGTAAGTGAGTGGGCGGATATTGGCCCCCTGTTCACATTTGCTGCTCGGTCGGCCTAAAATAAGGTCCCCAACGATGGACATCACGACAAGTGGTGGTTGCCAAACCGTCGCGTCATGTCGTGCATGCCATTTTTTGTCGTGGGCTGGCTCACCGACCCTTAAGTACCATCGACTGTGGTACCTCAATTGCGACCCCAGGTCAGGCGGGATTACCCGCTGA…		Empetrum nigrum var. japonicum	Species level	99.76	0	760		Empetrum nigrum var. japonicum	Species level	99.76	0	760		Empetrum nigrum var. japonicum	Species level	99.76	0	760	NCBI		0	0	0	0	0	0	0	0	0	0	0	0	0	0	0	0	0	0	0	0	0	0	0	0	0	0	0	0
ITS_242	TCTCGGCTCTTGTTACGATGAAGAACGTAGCGAAATGCGATACTTAGTGTGAATTGCAGAATCCCGTGAATCATCGAGTTTTTGAACGCAATTTGCGCCCGAGGCTTCGGTCGAGGGCACGTCTGTCTGGGCGTCGCATCCCAATCAAACGCGCTCCTTGCAATATGGTAGGGAGCAGCGGAGGTGGTCGTCCGTGCCCAATGCGGTGCGGTTGGCTGAAATGTGGCAGGCGATGTTTCGTGGCGTGCGTCGGCAAGCGGTGATCTTGTCCCCTTGGTTGGGCAGTCGGCGTTAGCCGATGCGGGCTCTCTGTGGCATCCCTGGAACTTGCTTTGCTCTCTCTTGTCCTCCCACTGGGTAGGGCGGATTTAGCTCCAACTTGCGACCTCAGCTCAGGCG…		Pinus pumila	Species level	99.52	0	752		Pinus pumila	Species level	99.28	0	747		Pinus pumila	Species level	99.52	0	752	local		0	0	0	0	0	0	0	0	0	0	0	0	0	0	0	0	0	0	0	0	0	0	0	0	0	0	0	0
ITS_246	TCTCGGCTCTTGCATCGATGAAGAACGTAGCGAAATGCGATACTTGGTGTGAATTGCAGAATCCCGTGAACCATCGAGTCTTTGAACGCAAGTTGCGCTTGAAGCCATTAGGTTGAAGGCACGCCTGCCTGGGCGTCACGCATTGCGTTGCCCACTCACCCCCGTGCCTCTTGTGGGCATGTAAGTGCGTGGGCGGATATTGGCCCCCCGTTCACAATCGTGCTCGGTCGGCCTAAAAAAAACAGTCCCCAATGACGGACATCACGACAAGTGGTGGTTGCCAAACCGTCGCGTCATGTCGTGCATTCCATTTTTTGTCGTGGGCTGTCTCATGACCCTTTAAGTACCCTTAAATGTGGTACCTCAATTGCGACCCCAGGTCAGGCGGGATTACCCGCT…		Kalmia procumbens	Species level	99.72	0	664		Kalmia procumbens	Species level	99.45	0	660		Kalmia procumbens	Species level	99.72	0	664	local		0	0	0	0	0	0	0	0	0	0	0	0	0	0	0	0	0	0	0	0	0	0	0	0	0	0	0	0
ITS_249	TTATACGGAGCTTGCCCAAAAGAATATAGATACCGGTATGGGCCTTGAAAGACTCGCCTGTATACTTCAGGGTGTGGACAATCTGTTTGAGGTTGATACCGTACAGAATATAATGAAGAAAATTTCCGATATTGCCGGCGTAAAATATCATGAAAACGAAAAGACGGATGTTTCTTTGCGCGTTATAACCGACCATATCCGTTCGTCGGTGTTTATGGTTGGCGATGGCGTTATCCCGTCAAACTCAGGCAGGGGATATGTGCTCAGAAGGCTCATCAGAAGAGCGTGCCGCCACAGCAGGCTCCTCGGCGTAACGGAGCCGTTCCTTTATAAGGTTGCCGATACGGTTATTGATGAAAATGTATCCGCATATGACTACCTTGAGGGCAAAAGGGAAAT…		No hit	No hit	< 98.0	No hit	No hit		No hit	No hit	< 98.0	No hit	No hit		No hit (homology 98% <)	No hit	homology less than 98%	-	-	No hit		0	0	0	0	0	0	0	0	0	0	0	0	0	0	0	0	0	0	0	0	0	0	0	0	0	0	0	0
ITS_252	TCTCGGCTCTCGCATCGATGAAGAACGTAGCGAAATGCGATACTTGGTGTGAATTGCAGAATCCCGTGAACCATCGAGTCTTTGAACGCAAGTTGCGCCCAAAGCCTTCGGGCCGAGGGCACGTCTGCCTGGGCGTCACGCACCGCGTCGCCCCCCACCCCTTCCAAGGAAGGGGCGTGGGGCGGAGATTGGCCCCCCGTGCGCTCCCCGCTCGCGGTCGGCCTAAATACGGACCCCGTGGCCGCGAAATGCCGCGACGATTGGTGGTGTACTTCATGGCCCCGTGCCGTCAAGCATCGCGTCGCGTCTTCCGCGGCCCTCGGGTTTCAAAGGACCCTGGAGGGAGCCCTCCGCTTAGCGCGGATGGGACCCCCTCAACCGTTGCGACCCCAGGTCAGG…		Persicaria weyrichii var. weyrichii	Species level	99.53	0	774		No hit	No hit	< 98.0	No hit	No hit		No hit (homology 98% <)	No hit	homology less than 98%	-	-	No hit		0	0	0	0	0	0	0	0	0	0	0	0	0	0	0	0	0	0	0	0	0	0	0	0	0	0	0	0
ITS_255	TCTCGGCTCTCGCATCGATGAAGAACGTAGCGAAATGCGATACTTGGTGTGAATTGCAGAATCCCGTGAACCATCGAGTTTTTTAACGCAAGTTGCGCCCGAAGCCATTAGGCCGAGGGCACGTCTGCCTGGGCGTCACACGTCGTTGCCCCTCCCAACCCCTCCGGGAGTTGGGCGGGACGGATGATGGCCTCCCGTGCGCTCCGTCGCGCGGTTGGCATAAATAACGAGTCCTCGGCGACCAACGCCGCGACAATCGGTGGTTGTCAAACCTCGGTGTCCCGTCGCGCGCGCGTCGTCCCGGGCTCTTCCCGTCTAATGCGCGTCGGTCCGTCGGCGCTTTCAACGCGACCCCAGGTCAGGCGGGGTTACCCGCTGAATTTAAGCATATCAA		Potentilla matsumurae	Species level	99.74	0	702		Potentilla matsumurae	Species level	99.74	0	702		Potentilla matsumurae	Species level	99.74	0	702	NCBI		0	0	0	0	0	0	0	0	0	0	0	0	0	0	0	0	0	0	0	0	0	0	0	0	0	0	0	0
ITS_258	TCTCGGCTCTTGCATCGATGAAGAACGTAGCGAAATGCGATACTTGGTGTGAATTGCAGAATCCCGTGAACCATCGAGTCTTTGAACGCAAGTTGCGCCTGAAGCCATTAGGCTGAAGGCACGTCTGCCTGGGCGTCACGCATTGCGTCGCCCACTCACCCCCGTGCCTCAGTGGGCGGGTAAGTGCGTGGGCGGATATTGGCCCCCCGTTCACATTCGTGCTCGGTCGGCCTAAATACACAGTCCCCAATGACGGACATCACGACAAGTGGTGGTTGCCAAACCGTCGCGTCATGTCGTGCATGTTGGCGTGGGCTGGCTCATCGACCCTTAAGTACCATAACCTGTGGTACCTCAACTGCGACCCCAGGTCAGGCGGGATTACCCGCTGAGTTTAAG…		Phyllodoce sp. (P. nipponica, P. aleutica)	Genus level	99.51	0	741		No hit	No hit	< 98.0	No hit	No hit		No hit (homology 98% <)	No hit	homology less than 98%	-	-	No hit		0	0	0	0	0	0	0	0	0	0	0	0	0	0	0	0	0	0	0	0	0	0	0	0	0	0	0	0
ITS_261	TCTTGGTTCTGGCATCGATGAAGAACGCAGCGAAATGCGATAAGTAATGTGAATTGCAGAATTCAGTGAATCATCGAATCTTTGAACGCACATTGCGCCCTCTGGTATTCCGGGGGGCATGCCTGTTCGAGCGTCATTACAACCCTCAAGCTTTGCTTGGTATTGGACATTGCCAGTTTCTGGCAGGTCTTAAAATCAGTGGCGGTGCCATTTGGCTTCAAGCGTAGTAATTCTTCTCGCTTTGGAGATCCAAGTGGTTACTTGCCAATAACCCCCAATTTTTTCAGGTTGACCTCGGATCAGGTAGGGATACCCGCTGAACTTAAGCATATCAA		No hit	No hit	< 98.0	No hit	No hit		No hit	No hit	< 98.0	No hit	No hit		No hit (homology 98% <)	No hit	homology less than 98%	-	-	No hit		0	0	0	0	0	0	0	0	0	0	0	0	0	90	0	0	0	0	0	0	0	0	0	0	0	0	0	0
ITS_263	TCTCGGCTCTCGCATCGATGAAGAACGTAGCGAAATGCGATACGTGGTGTGAATTGCAGAATCCCGTGAACCATCGAGTCTTTGAACGCAAGTTGCGCCCAAGGGACCCTCCCGAGGGCACGCCTGCCTCATGGGCGTTAGAAGCCCATCCACGCTCGGTTGCCCAACTAACGGCAAAAGATGCGGACATTGGCCCTCCGAACTGCGAGGTGCGGTGGGCCTAAGTGTGCGGCCGTCGTACGTGGCCGGGAGCGGCGAGTGGTGGGCTACTGCGCACGTCACCCCGAGCCCCGTACCGACGCAGGGCCTTGTTTGAACCCCTAACGAGGAGCATGCTGTTGCGGCTTCGGCTGCGCGGCTTCTTCGGACCGATACCCCAGGTCAGGCGGGGCTACCCGC…		No hit	No hit	< 98.0	No hit	No hit		Carex oxyandra	Species level	99.46	0	673		Carex oxyandra	Species level	99.46	0	673	NCBI		0	0	0	0	0	0	29	0	0	0	0	0	0	0	0	0	0	0	0	0	0	0	0	0	0	0	0	0
ITS_264	TCTCGGCTCTTGCTACGATGAAGAACGTAGCGAAATGCGATACTTAGTGTGAATTGCAGAATCCCGTGAATCATCGAGTTTTTGAACGCAATTTGCGCCCGAGGCTTCGGTCGAGGGCACGTCTGTCTGGGCGTCGCATCCCAATCAAACGCGCTCCTTGCAATATGGTAGGGAGCAGCGGAGGTGGTCGTCCGTGCCCAATGCGGTGCGGTTGGCTGAAATGTGGCAGGCGATGTTTCGTGGCGTGCGTCGGCAAGCGGTGATCTTGTCCCCTTGGTTGGGCAGTCGGCGTTAGCCGATGCGGGCTCTCTGTGGCATCCCTGGAACTTGCTTTGCTCTCTCTTGTCCTCCCACTGGGTAGGGCGGATTTAGCTCCAACTTGCGACCTCAGCTCAGGCG…		Pinus pumila	Species level	99.52	0	752		Pinus pumila	Species level	99.28	0	747		Pinus pumila	Species level	99.52	0	752	local		0	0	0	0	0	0	0	0	0	0	0	0	0	0	0	0	0	0	0	0	0	0	0	0	0	0	0	0
ITS_269	TCTCGGCTCTCGCATCGATGAAGAACGTAGCGAAATGCGATACTTGGTGTGAATTGCAGAATCCCGCGAATCATCGAGTCTTTGAACGCAAGTTGCGCCCGAAGCCACCTGGCCGAGGGCACGTCTGCCTGGGTGTCACGCATCGTTGCCCCCAACCCCATCTCCTTGCAAAGGGACGAGGGGGCCTGTGGGGCAGAATTTGGCCTCCCGTGAGCTCATGCATGCGGTTGGCCTAAAAGCGAGTCCTCGGCGACGCGCGCCACGACAATCGGTGGTTGACAAACCCTCGTGTCCCGTCGTGCGTGCCGTGTCGCTCATCGTGTGCTCTTTGACCCTGCTGTGTCGCGCTAGCGACGCTTCCAACGCGACCCCAGGTCAGGCGGGACTACCCGCTGAATT…		Betula ermanii	Species level	99.76	0	754		Betula ermanii	Species level	98.78	0	734		Betula ermanii	Species level	99.76	0	754	local		0	0	0	0	0	0	0	0	0	0	0	0	0	0	0	0	0	0	0	0	0	0	0	0	0	0	0	0
ITS_270	GATGTCTTGGCTCCTTACACGATGAAGAACGTTGCATAATGCGATAAGCGGCTGGAGTAGCTAACATTGTGACAAGTTCGATCTTTGAATGCACATTGCGCACTCTGACTCCTTGGGGCCAGGTGCATGCATGGAGTAGTAACCTTTTTTGTTATAATTCGCTTTTTATCAAAGCGTGAACATAAATAAGTTTTTAATTTTAATGGGTTCTTCGACATGCAGGAAAACTCGCTGAACTGAAGCATCTCAT		No hit	No hit	< 98.0	No hit	No hit		No hit	No hit	< 98.0	No hit	No hit		No hit (homology 98% <)	No hit	homology less than 98%	-	-	No hit		0	0	0	0	0	0	0	0	0	0	0	0	0	0	0	0	0	0	0	0	0	0	0	0	0	0	0	0
ITS_273	TCTCGGCTCTCGCATCGATGAAGAACGTAGCGAAATGCGATACTTGGTGTGAATTGCAGAATCCCGTGAACCATCGAGTTTTTGAACGCAAGTTGCGCCCGAAGCCATTAGGCCGAGGGCACGTCTGCCTGGGCGTCACACGTCGTTGCCCCTCCCAACCCCTCCGGGAGTTGGGCGGGACGGATGATGGCCTCCCGTGCGCTCCGCCGCGCGGTTGGCATAAATAACGAGTCCTCGGCGACCAACGCCGCGACAATCGGTGGTTGTCAAACCTCGGTGTCCCGTCGCGCGCGCGTCGTCCCGGGCTATTCCCGTCTAATGCGCGTCGGTCCGTCGGCGCTTTCAACGCGACCCCAGGTCAGGCGGGGTTACCCGCTGAATTTAAGCATATCAA		Potentilla matsumurae	Species level	99.48	0	697		Potentilla matsumurae	Species level	99.48	0	697		Potentilla matsumurae	Species level	99.48	0	697	NCBI		0	0	0	0	0	0	0	0	0	0	0	0	0	0	0	0	0	0	0	0	0	0	0	0	0	0	0	0
ITS_274	GGATACAAGACAATTGAAATGCGCTTCCTACCGGACATAATGGTGCCTTGCGAAGTCTGCCACGGCAAACGCTACAACCGCGAAACACTGGAAGTACGCTACAAGGGGAAAAGCATAGCAGACGTGCTGGACATGACAATAAACCAAGCCGTCGAATTCTTCGAAAACGTACCCGACATTCTGCGCAAAATAAAGACCATACAGGACGTAGGACTTGGCTATATCAAACTCGGACAGCCTTCAACCACAC		No hit	No hit	< 98.0	No hit	No hit		No hit	No hit	< 98.0	No hit	No hit		No hit (homology 98% <)	No hit	homology less than 98%	-	-	No hit		0	0	0	0	0	0	0	0	0	0	0	0	0	0	0	0	0	0	0	0	0	0	0	0	0	0	0	0
ITS_277	GATGTCTTGGCTCCTTACACGATGAAGAACGTTGCATAATGCGATAAGCGGCTGGAGTAGCTAACATTGTGACAAGTTCGATCTTTGAATGCACATTGCGCACTCTGACTCCTTGGGGCCAGGTGCATGCATGGAGTAGTAACCTTTTTTGTTATAATTGGCTTTTTATCAAAGCGTGAACATAAAGAAGTTTTTAATTTTAATGGGTTCTTCGACATGCAGGAAAACTCGCTGAACTGAAGCATCTCAT		No hit	No hit	< 98.0	No hit	No hit		No hit	No hit	< 98.0	No hit	No hit		No hit (homology 98% <)	No hit	homology less than 98%	-	-	No hit		0	0	0	0	0	0	0	0	0	0	0	0	0	0	0	0	0	0	0	0	0	0	0	0	0	0	0	0
ITS_278	AAGAACGCAGCGAAATGCGATAAGTAATGTGAATTGCAGAATTCAGTGAATCATCGAATCTTTGAACGCACATTGCGCCCCCTGGTATTCCGGGGGGCACACCTGTTCGAGCGCCATTTCTACCCTGGAGCCCTGCTCTGTGATGGGCCCCGTCCTCGCGGACGGGCCCGAAACCCGTGGGCGCCGTCGTCCGGCCCTGAGCGTAGCAAGAGAAATCCCTCGCTCGGAGAGTCTGGCGGTGGCCGCCCCGACCCATTTTTACAAGGTTGGCCTCGGATCAGGTGGGGATACCCGCTGAACTTAAGCATATCAA		No hit	No hit	< 98.0	No hit	No hit		No hit	No hit	< 98.0	No hit	No hit		No hit (homology 98% <)	No hit	homology less than 98%	-	-	No hit		0	0	0	0	0	0	0	0	0	0	0	0	0	74	0	0	0	0	0	0	0	0	0	0	0	0	0	0
ITS_279	TCTCGGCTCTCGCATCGATGAAGAACGTAGCGAAATGCGATACTTGGTGTGAATTGCAGAATCCCGTGAACCATCGAGTCTTTGAACGCAAGTTGCGCGCGAAGCCACTAGGCTGAGGGCACGCCTGCCTGGGTGTCACGCATCGCCTTGCCCACAAACCACTCACACCTGAGAAGTTGTGCCGGTTTGGGGCGGAAACTGGCCTCCCGTACCTTGTCGTGCGGTTGGCGGAAAAACGAGTCTCCGGCGACGGACGTCGCGACATCGGTGGTTGTAAAAGACCCTCTTGTCTTGTCGCGCGAATCCTCGTCATCTTAGCGAGCTCCAGGACCCTTAGGCAGCACACACTCTGTGCGCTTCGACTGTGACCCCAGGTCAGGCGGGACTACCCGCTGAGTT…		Peucedanum multivittatum	Species level	99.76	0	754		Angelica acutiloba var. iwatensis	Species level	99.22	0	699		Peucedanum multivittatum	Species level	99.76	0	754	local		0	0	0	0	0	0	0	0	0	0	0	0	0	0	0	0	0	0	0	0	0	0	0	0	0	0	0	0
ITS_280	TCTCGGCTCTTGTATCGATGAAGAACGTAGCGAAATGCGATACTTGGTGTGAATTGCAGAATCCCGTGAACCATCGAGTCTTTGAACGCAAGTTGCGCCCGAAGCCATTAGGTTGAAGGCACGTCTGCCTGGGCGTCACGCATTGCGTCGCCCACTCACCCCGTGCCTCAATAGGGCGGGTAAGTGAGTGGGCGGATATTGGCCCCCCGTTCACATTTGCTGCTCGGTCGGCCTAAAATAAGGTCCCCAACGATGGACATCACGACAAGTGGTGGTTGCCAAACCGTCGCGTCATGTCGTGCATGCCATTTTTTGTCGTGGGCTGGCTCACCGACCCTTAAGTACCATCGACTGTGGTACCTCAATTGCGACCCCAGGTCAGGCGGGATTACCCGCTGA…		Empetrum nigrum var. japonicum	Species level	99.76	0	760		Empetrum nigrum var. japonicum	Species level	99.76	0	760		Empetrum nigrum var. japonicum	Species level	99.76	0	760	NCBI		0	0	0	0	0	0	0	0	0	0	0	0	0	0	0	0	0	0	0	0	0	0	0	0	0	0	0	0
ITS_282	TCTCGGCTCTCGCATCGATGAAGAACGTAGCGAAATGCGATACTTGGTGTGAATTGCAGAATCCCGTGAACCATCGAGTTTTTGAACGCAAGTTGCGCCCGAAGCCATTAGGCCGAGGGCACGCCTGCCTGGGCGTCACACGTCGTTGCCCCCCCCCAACCTCTCTTGGGAGTTGGGTGGGACGGATGATGGCCTCCCGTGTGCTTGCTCACGCGGTTGGCATAAAAACCAAGTCCCCGGCGACTAATGCCACGACAATCGGTGGATGTCAAACCCCTCTTGCCTGTCGTGTGCGTGTGTTGTTTGGGGTCTCACTGACCCATTGTGCATCAGTTTGTTGTTGCTTCCAACGCGACCCCAGGTCAGGCGGGGTTACCCGCTGAATTTAAGCATATCAA		Sieversia pentapetala	Species level	98.06	0	630		Sieversia pentapetala	Species level	98.33	2.75e-175	627		Sieversia pentapetala	Species level	98.33	2.75e-175	627	NCBI		0	0	0	0	0	0	0	0	0	0	0	0	0	0	0	0	0	0	0	0	0	0	0	0	0	0	0	10
ITS_283	TCTCGGCTCTCGCATCGATGAAGAACGTAGCGAAATGCAATACTTGGTGTGAATTGCAGAATCCCGTGAACCATCGAGTTTTTGAACGCAAGTTGCGCCCGAAGCCATTAGGCCGAGGGCACGCCTGCCTGGGCGTCACACGTCGTTGCCCCCCCCAACCTCTCTTGGGAGTTGGGTGGGACGGATGATGGCCTCCCGTGTGCTTGCTCACGCGGTTGGCATAAAAACCAAGTCCCCGGCGACTAATGCCACGACAATCGGTGGATGTCAAACCCCTCTTGCCTGTCGTGTGCGTGTGTTGTTTGGGGTCTCACTGACCCATTGTGCATCAGTTTGTTGTTGCTTCCAATGCGACCCCAGGTCAGGCGGGGTTACCCGCTGAATTTAAGCATATCAA		No hit	No hit	< 98.0	No hit	No hit		Sieversia pentapetala	Species level	98.04	1.28e-173	621		Sieversia pentapetala	Species level	98.04	1.28e-173	621	NCBI		0	0	0	0	0	0	0	0	0	0	0	0	0	0	0	0	0	0	0	0	0	0	0	0	0	0	0	0
ITS_285	ATGACCGACGAAATGATAGGGCATCAATCGACACAAACACCACAATTTGAACCAAGAGGTGATAAAGCGGTTTCATGCCGGATAATACGGACATACAGGCTGAGGAAAACCGTTTTGAAGAACAGTTAAAACGCAGGAGCAAGAAAAAGAAACAACGTAAAATAAGATTCTAAACATGAATAATAACGAAGTATATGCGCTCTTCGAGGGCATTAAGAATGACCTCAAAGGCATTAGCGGAAAGTTGGAGAACACTTCCAAAGTAACGAACAACCCATCAGACGGGCAATTACCGACGGTGGACTTAAAACCTATAAAGGAGCTGTTGGAAAATTCTGCCAAGGAGCATCAGGCACAGGCCAAAGCCATGCTAACCAAGTTTGCG		No hit	No hit	< 98.0	No hit	No hit		No hit	No hit	< 98.0	No hit	No hit		No hit (homology 98% <)	No hit	homology less than 98%	-	-	No hit		0	0	0	0	0	0	0	0	0	0	0	0	0	0	0	0	0	0	0	0	0	0	0	0	0	0	0	0
ITS_287	TCTCGGCTCACGCATCGATGAAGAACGTAGCAAAATGCGATACTTGGTGTGAATTGCAGAATCCCGTGAACCATTTGAGTTTTTGAACGCAAGTTGCGCCCGAAGCCATCCGGTTCAGGGCACGCCTGCCTGGGCGTCACGCATCGCGTCGCCCCCCCATCATACTTCCCTTAAGGGTAGTCGTGGTGATTGGGAGCGGAGATTGGCCTTCCGTGCTTGTTGTGCGGTTGGTCAAAATAGGAGTCCCCTTCGGTGGACACACGGCTAGTGGTGGTTGTAAAGACCCTTTTCTTCTGCTGTGTGTTGTGAGCTGGTAGGGAAACCCTCAAAAAAGAACCCAATGTATCGTTCTAGGATGATGCTTCGGCCGCGACCCCAGGTCAGGCGGGACTACCCGCT…		No hit	No hit	< 98.0	No hit	No hit		Taraxacum officinale	Species level	98.08	0	723		Taraxacum officinale	Species level	98.08	0	723	NCBI		0	0	0	0	0	0	0	0	0	0	0	0	0	0	0	0	0	0	0	0	0	0	0	0	0	0	0	0
ITS_295	TCTAGGCTCTCGCATCGATGAAGAACGTAGCGAAATGCGATACTTGGTGTGAATTGTAGAATCCCGCGAATCATCGAGTTTTTGAACGCAAGTTGCGCCCGAAGCCATTCGGCCGAGGGCACGTCTGCCTGGGTGTCACGCATCGTTGCCCCCCCAAACTCCGGTTCGGGCGGGGCGGAAGTTGGCCTCCCGTGCGTGCCTGCGCGCGCGGTTAGCCCAAAAGCGAGTCCTCGGCGACGAGCGCCACGACAATCGGTGGTTCTTTTACCCTCGTTCCTCGTCGTGCGTGTCCCGTCGCCCGAACGCGCTCTTGTGACCCTCACGCGTCGCCTCGGCGGCGCTCCCAACGCGACCCCAGGTCAGGCGGGACTACCCGCTGAGTTTAAGCATATCAA		No hit	No hit	< 98.0	No hit	No hit		No hit	No hit	< 98.0	No hit	No hit		No hit (homology 98% <)	No hit	homology less than 98%	-	-	No hit		0	0	0	0	0	0	0	0	0	0	0	0	0	0	0	0	0	0	0	0	0	0	0	0	0	0	0	0
ITS_297	TCTCGGCTCTTGCATCGATGAAGAACGTAGCGAAATGCGATACTTGGTGTGAATTGCAGAATCCCGTGAACCATCAAGTCTTTGAACGCAAGTTGCGCCTGAAGCCATTAGGTTGAAGGCACGTCTGCCTGGGCGTCACGCATTGCGTCGCCCACTCACCCCCGTGCCTCAGTGGGCGGGTAAGTGCGTGGGCGGATATTGGCCCCCCGTTCACATTCGTGCTCGGTCGGCCTAAATACACAGTCCCCAATGACGGACATCACGACAAGTGGTGGTTGCCAAACCGTCGCGTCATGTCGTGCATGTTGGCGTGGGCTGGCTCATCGACCCTTAAGTACCATAACCTGTGGTACCTCAACTGCGACCCCAGGTCAGGCGGGATTACCCGCTGAGTTTAAG…		Phyllodoce sp. (P. nipponica, P. aleutica)	Genus level	99.51	0	741		No hit	No hit	< 98.0	No hit	No hit		No hit (homology 98% <)	No hit	homology less than 98%	-	-	No hit		0	0	0	0	0	0	0	0	0	0	0	0	0	0	0	0	0	0	0	0	0	0	0	0	0	0	0	0
ITS_298	TCTCGGCTCTTGTTACGATGAAGAACGTAGCGAAATGCGATACTTAGTGTGAATTGCAGAATCCCGTGAATCATCGAGTTTTTGAACGCAATTTGCGCCCGAGGCTTCGGTCGAGGGCACGTCTGTCTGGGCGTCGCATCCCAATCAAACGCGCTCCTTGCAATATGGTAGGGAGCAGCGGAGGTGGTCGTCCGTGCCCAATGCGGTGCGGTTGGCTGAAATGTGGCAGGCGATGTCTCGTGGCGTGCGTCGGCAAGCGGTGATCTTGTCCCCTTGGTTGGGCAGTCGGCGTTAGCCGATGCGGGCTCTCTGTGGCATCCCTGGAACTTGCTTTGCTCTCTCTTGTCCTCCCATTGGGTAGGGCGGATTTAGCTCCAACTTGCGACCTCAGCTCAGGCG…		Pinus pumila	Species level	99.52	0	752		Pinus pumila	Species level	99.28	0	747		Pinus pumila	Species level	99.52	0	752	local		0	0	0	0	0	0	0	0	0	0	0	0	0	0	0	0	0	0	0	0	0	0	0	0	0	0	0	0
ITS_299	TCTTGGCTCCCGCATCGATGAAGAACGCAGCGAAATGCGATACGTAATGTGAATTGCAGAATTCAGTGAATCATCGAATCTTTGAACGCACCTTGCACTCTTTGGTATTCCGAAGAGTATGTCTGTTTGAGTGTCATGAAACTCTCAACCCCCCTGTTTTGTAATGAGACAGCTGCGTGGGCTTGGATAATGGCTGCTTGTCGGATCCTAACCAGACCGGCTCGGCTGAAATACACGAGCGACCCAACTGAAAGAGACGGCTTGACTCGGCGTAATAACTATTATCGCTGAGGACGTCCCCTTCTCCGTGGCGCTTCTAATGCACATCATTTAAGCTTTAGACCTCAAATCAGGCAGGACTACCCGCTGAACTTAAGCATATCAA		No hit	No hit	< 98.0	No hit	No hit		No hit	No hit	< 98.0	No hit	No hit		No hit (homology 98% <)	No hit	homology less than 98%	-	-	No hit		0	0	0	0	0	0	0	0	0	0	0	0	0	0	0	0	0	0	0	0	0	0	0	0	0	0	0	0
ITS_302	TCCCGGCTCTTGCATCGATGAAGAACGTAGCGAAATGCGATACTTGGTGTGAATTGCAGAATCCCGTGAACCATCGAGTCTTTGAACGCAAGTTGCGCCCGAAGCCTTTAGGTTGAGGGCACGTCTGCCTGGGTGTCACGCATCGTGTTGCCCCCGACCACACACTTCTTTTGGATGTGTGCCGGTTTGTGGGCGGATATTGGCCTCCCGTGCCCTGTCGTGCGGATGGCGCAAAAATGAGTCATTGGTGATGGACGTCGCGACATCGGTGGTTGTAAGAAGACCTTCTTGTCTTGTCGCGTGAATGCCTGTCACCTTAGTCAGCTCAAGGACCCTTAGGCGCCACAACCTGTGTGTGCTTCGATTGTGACCCCAGGTCAGGCGGGACTACCCGCTGAG…		Tilingia ajanensis	Species level	99.76	0	758		No hit	No hit	< 98.0	No hit	No hit		No hit (homology 98% <)	No hit	homology less than 98%	-	-	No hit		0	0	0	0	0	0	0	0	0	0	0	0	0	0	0	0	0	0	0	0	0	0	0	0	0	0	0	0
ITS_304	TCTCGGCTCTCGCATCGATGAAGAACGTAGCGAAATGCGATACTTGGTGTGAATTGCAGAATCCCGTGAACCATCGAGTCTTTGAACGCAAGTTGCGCCCTAAGCCATTAGGCCGAGGGCACGCCTGCCTGGGCGTCACACGTCGTTGCCCCCACCCAATCCCTCGGGATCGCGGGGGGCGGATGGTGGCCTCCCGTGCGCTCCGCCGCGCGGTTGGCATAAATACCAAGTCCTCGGCGGCGCACGCCACGACAATCGGTGGTTGCGAGACCTCGGTTGACCGTCGTGTGCGGTCGTCGCGCATCGAGGGCTCGAAAAAAATGCCCGGCTTCGGCTCGGCTCTCAACGCGACCCCAGGTCAGGCGGGGTTACCCGCTGAATTTAAGCATATCAA		No hit	No hit	< 98.0	No hit	No hit		No hit	No hit	< 98.0	No hit	No hit		No hit (homology 98% <)	No hit	homology less than 98%	-	-	No hit		0	0	0	0	0	0	0	0	0	0	0	0	0	0	0	0	0	0	0	0	0	0	0	0	0	0	0	0
ITS_306	TCTCGGCTCTTGCATCGATGAAGAACGTAGCGAAATGCGATACTTGGTGTGAATTGCAGAATCCCGTGAACCATCGAGTCTTTGAACGCAAGTTGCGCCTGAAGCCATTAGGTTGAAGGCACGTCTGCCTGGGCGTCACGCATTGCGTCACCCACTCCCCCCGTGCCCCAAGCGGGCACGTCGGTGCGTGGGTGGATATTGGCCCCCCGTTCGCATCCGTGCGCGGTCGGCCTAAAAAACGGGTCCCCAATGACGGACATCACGACAAGTGGTGGTTGCTAAACCGTCGCGTCACGTCGTGCATGCCATCGTTTGTTGCGGGTTGGCCCATTTGACCCCAAAGTGCCGTTTAACTGCGGCGCCTCAACTGCGACCCCAGGTCAGGCGGGATTACCCGCT…		Vaccinium sp. (V. uliginosum var. japonicum, V. smallii var. smallii, V. shikokianum, V. ovalifolium var. ovalifolium)	Genus level	99.76	0	763		Vaccinium hirtum	Species level	99.73	0	676		Vaccinium sp. (V. uliginosum var. japonicum, V. smallii var. smallii, V. shikokianum, V. ovalifolium var. ovalifolium)	Genus level	99.76	0	763	local		0	0	0	0	0	0	0	0	0	0	0	0	0	0	0	0	0	0	0	0	0	0	0	0	0	0	0	0
ITS_310	TCTCGGCTCTTGCATCGATGAAGAACGTAGCGAAATGCGATACTTGGTGTGAATTGCAGAATCCCGTGAACCATCGAGTCTTTGAACGCAAGTTGCGCCTGAAGCCATTAGGTTGAAGGCACGTCTGCCTGGGCGTCACACATTGCGTCACCCACCACCCCCGCGCCCCAAGCGGGCACGTCGGTGCGTGGGCGGATATTGGCCCCCCGTGTGCATCCGTGCTCGGTCGGCCTAAAAAACGGGTCCCCAATGACGGACATCACGACAAGTGGTGGTTGCTAAACCGTCGCGTCACGTCGTGCGTGCCATCGTTTGTTGCGGGTTTGCCCATTTGACCCTGGAGTGCCGTTTAACTGCGGCGCCTCAACTGCGACCCCAGGTTAGGCGGGATTACCCGCT…		No hit	No hit	< 98.0	No hit	No hit		Vaccinium uliginosum var. japonicum	Species level	98.08	0	725		Vaccinium uliginosum var. japonicum	Species level	98.08	0	725	NCBI		0	0	0	0	0	0	0	0	0	0	0	0	0	0	0	0	0	0	0	0	0	0	0	0	0	0	0	0
ITS_314	TCTCGGCTCACGCATCGATGAAGAACGTAGCAAAATGCGATACTTGGTGTGAATTGCAGAATCCCGTGAACCATCGAGTTTTTGAACGCAAGTTGCGCCCGAAGCCATTCGGTCGAGGGCACGCCTGCCTGGGCGTCACGCATCGCGTCGCCCCCATCATACAAACCCAACCGGTTGTCATGGTGATGGGGCGGAGATTGGTCTCCCGTACTTGTTCCGGTTGGCCCAAAAAACGAGTCCCCTCAGTGGACACACGACTAGTGGTGGTTTAACAGACCCTTGTCTTTATCGTGTGTTATGAGCTGCTAGGGAAGCCCTCATCAAGACCCCATCGTATCGTTTTAGGACGGTGCTTCGACCGCGACCCCAGGTCAGGCGGGACTACCCGCTGAGTTTAAG…		No hit	No hit	< 98.0	No hit	No hit		No hit	No hit	< 98.0	No hit	No hit		No hit (homology 98% <)	No hit	homology less than 98%	-	-	No hit		0	0	0	0	0	0	0	0	0	0	0	0	0	0	0	0	0	0	0	0	0	0	0	0	0	0	0	0
ITS_315	AAGAACGCAGCGAAATGCGATAAGTAGTGTGAATTGCAGAATTCAGTGAATCATCGAATCTTTGAACGCACATTGCGCCCTTTGGTATTCCTTAGGGCATGCCTGTTCGAGCGTCATTTAAACCTTCAAGCTACGCTTGGTGTTGGGTGACTGTCCGCCTCACGGCGGACTCGCCTCAAAATTATTGGCGGCCGGTACATTGGCTTCGAGCGCAGCAGAAACGCGAACTCGGGCCCGTCGTATTGGCTCCCAGAAGCTATCTTCACAATTTTGACCTCGGATCAGGTAGGGATACCCGCTGAACTTAAGCATATCAA		No hit	No hit	< 98.0	No hit	No hit		No hit	No hit	< 98.0	No hit	No hit		No hit (homology 98% <)	No hit	homology less than 98%	-	-	No hit		0	0	0	0	0	0	0	0	0	0	0	0	70	0	0	0	0	0	0	0	0	0	0	0	0	0	0	0
ITS_316	TCTCGGCTCTCGCATCGATGAAGAACGTAGCGAAATGCGATACTTGGTGTGAATTGCAGAATCCCGCGAATCATCGAGTCTTTGAACGCAAGTTGCGCCCGAAGCCACCTGGCCGAGGGCACGTCTGCCTGGGTGTCACGCATCGTTGCCCCCAACCCCATCTCCTTGCAAAGGGACGAGGGGGCCTGTGGGGCAGAAATTGGCCTCCCGTGAGCTCATGCATGCGGTTGGCCTAAAAGCGAGTCCTCGGCGACGCGCGCCATGACAATCGGTGGTTGACAAACCCTCGTGTCCCGTCGTGCGTGCCGTGTCGCTCATCGTGTGCTCTTTGACCCTGCTGTGTCGCGCTAGCGACGCTTCCAACGCGACCCCAGGTCAGGCGGGACTACCCGCTGAATT…		Betula ermanii	Species level	99.76	0	754		Betula ermanii	Species level	98.78	0	734		Betula ermanii	Species level	99.76	0	754	local		0	0	0	0	0	0	0	0	0	0	0	0	0	0	0	0	0	0	0	0	0	0	0	0	0	0	0	0
ITS_320	TCTCGGCTCTTGCATCGATGAAGAACGTAGCGAAATGCGATACTTGGTGTGAATTGCAGAATCCCGTGAACCATCGAGTCTTTGAACGCAAGTTGCGCCTGAAGCCATTAGGTTGAAGGCACGTCTGCCTGGGCGTCACGCATTGCGTCACCCACTCCCCCCGTGCCCCAAGCGGGCACGTCGGTGCGTGGGCGGATATTGGCCCCCCGTTCGCATCCGTGCGCGGTCGGCCTAAAAAACGGGTCCCCAATGACGGACATCACGACAAGTGGTGGTTGCTAAACCGTTGCGTCACGTCGTGCATGCCATCGTTTGTTGCGGGTTGGCCCATTTGACCCTGAAGTGTCGTTTAACTGCGGCGCCTCAACTGCGACCCCAGGTCAGGCGGGATTACCCGCT…		Vaccinium sp. (V. uliginosum var. japonicum, V. smallii var. smallii, V. shikokianum, V. ovalifolium var. ovalifolium)	Genus level	99.04	0	747		Vaccinium ovalifolium	Species level	98.92	0	662		Vaccinium sp. (V. uliginosum var. japonicum, V. smallii var. smallii, V. shikokianum, V. ovalifolium var. ovalifolium)	Genus level	99.04	0	747	local		0	0	0	0	0	0	0	0	0	0	0	0	0	0	0	0	0	0	0	0	0	0	0	0	0	0	0	0
ITS_321	TCTCGGCTCTTGCATCGATGAAGAACGTAGCGAAATGCGATACTTGGTGTGAATTGCAGAATCCCGTGAACCATCGAGTCTTTGAACGCAAGTTGCGCCTGAAGCCATTAGGTTGAAGGCACGTCTGCCTGGGCGTCACGCATTGCGTCGCCCACTCACCCCCGTGCCTCAGTGGGCGGGTAAGTGCGTGGGCGGATATTGGCCCCCCGTTCACATTCGTGCTCGGTCGGCCTAAATACACAGTCCCCAATGACGGACATCACGACAAGTGGTGGTTGCCAAACCGTCGCATCATGTCGTGCATGTTGGCGTGGGCTGGCTCATCGACCCTTAAGTACCATAACCCGTGGTACCTCAACTGCGACCCCAGGTCAGGCGGGATTACCCGCTGAGTTTAAG…		Phyllodoce sp. (P. nipponica, P. aleutica)	Genus level	99.75	0	747		No hit	No hit	< 98.0	No hit	No hit		No hit (homology 98% <)	No hit	homology less than 98%	-	-	No hit		0	0	0	0	0	0	0	0	0	0	0	0	0	0	0	0	0	0	0	0	0	0	0	0	0	0	0	0
ITS_322	TCTCGGCTCTTGCATCGATGAAGAACGTAGCGAAATGCGATACTTGGTGTGAATTGCAGAATCCCGTGAACCATCGAGTCTTTGAACGCAAGTTGCGCCTGAAGCCATTAGGTTGAAGGCATGTCTGCCTGGGCGTCACGCATTGCGTCACCCACCACCCCCGCGCCCCAAGCGGGCACGTCGGTGCGTGGGCGGATATTGGCCCCCCGTGTGCATCCGTGCTCGGTCGGCCTAAAAAACGGGTCCCCAATGACGGACATCACGACAAGTGGTGGTTGCAAAACTGTCGCGTCACGTCGTGCGTGCCATCGTTTGTTGCGGGTTGCCCATTTGACCCTGGAGTGCCGTTTAACTGCGGCGCCTCAACTGCGACCCCAGGTCAGGCGGGATTACCCGCTG…		No hit	No hit	< 98.0	No hit	No hit		No hit	No hit	< 98.0	No hit	No hit		No hit (homology 98% <)	No hit	homology less than 98%	-	-	No hit		0	0	0	0	0	0	0	0	0	0	0	0	0	0	0	0	0	0	0	0	0	0	0	0	0	0	0	0
ITS_323	TCTAGGCTCTTGCATCGATGAAGAACGTAGCGAAATGCGATACTTGGTGTGAATTGCAGAATCCCGTGAACCATCGAGTCTTTGAACGCAAGTTGCGCCCGAAGCCATCAGGTTGAGGGCACGTCTGCCTGGGCGTCACATATCGTTGCCCGATGCCTATTGCAATGCAATAGGAATTTCTAGGGCGAATGATGGCTTCCCGTGAGCTTTGTTGCCTCGCGGTTGGTTGAAAATTGAGTCCTTGGTAGGGTGTGCCATGATAGATGGTGGTCGAGTTAGCACAATACCGATCATGTGCATGCTCCCCAAAATATGGCCTCTATGACCCACACGCGTCTTTGGACGCTCATGACGAGACCTCAGGTCAGGCGGGGCTACCCGCTGAATTTAAGCATATCAA		No hit	No hit	< 98.0	No hit	No hit		Astragalus sinicus	Species level	99.75	0	734		Astragalus sinicus	Species level	99.75	0	734	NCBI		0	0	0	0	0	0	0	0	0	0	0	0	0	0	0	0	0	0	0	0	0	0	0	0	0	0	0	0
ITS_329	TCTCGGCTCTCGCATCGATGAAGAACGTAGCGAAATGCGATACTTGGTGTGAATTGCAGAATCCCGTGAACCATCGAGTTTTTGAACGCAAGTTGCGCCCGAAGCCATTAGGCCGAGGGCACGCCTGCCTGGGCGTCACACGTCGTTGCCCCCCCCAACCTCTCTTGGGAGTTGGGTGGGACGGATGATGGCCTCCCGTGTGCTTGCTCACGCGGTTGGCATAAAAACCAAGTCCCCGGCGACTAATGCCACGACAATCGGTGGATGTCAAACCCCTCTTGCCTGTCGTGTGCGTGTGTTGTTTGGGGTCTCACTGACCCATTGTGCATCAGTTTGTTGTTGCTTCCAATGCGACCCGAGGTCAGGCGGGGTTACCCGCTGAATTTAAGCATATCAA		No hit	No hit	< 98.0	No hit	No hit		Sieversia pentapetala	Species level	98.32	2.75e-175	627		Sieversia pentapetala	Species level	98.32	2.75e-175	627	NCBI		0	0	0	0	0	0	0	0	0	0	0	0	0	0	0	0	0	0	0	0	0	0	0	0	0	0	0	0
ITS_331	CACCTTAGGCCACACTCTTTCCCTACACGACGCTCTTCCGATCTTGACTCTCGGCAACGGATATCTCGGCTCTTGCATCGATGAAGAACGTAGCGAAATGCGATACTTGGTGTGAATTGCAGAATCCCGTGAACCATCGAGTCTTTGAACGCAAGTTGCGCCTGAAGCCATTAGGTTGAAGGCACGTCTGCGGCGCCTCAACTGCGACCCCAGGTCAGGCGGGATTACCCGCTGAGTTTAAGCATATCAATAAGCGGAGGAAAAGAAACCAGATCGGAAGAGC		No hit	No hit	< 98.0	No hit	No hit		No hit	No hit	< 98.0	No hit	No hit		No hit (homology 98% <)	No hit	homology less than 98%	-	-	No hit		0	0	0	0	0	0	0	0	0	0	0	0	0	0	0	0	0	0	0	0	0	0	0	0	0	0	0	0
ITS_332	TCTCGGCTCTTGCATCGATGAAGAACGTAGCGAAATGCGATACTTGGTGTGAATTGCAGAATCCCGTGAACCATCGAGTCTTTGAACGCAAGTTGCGCCTGAAGCCATTAGGTTGAAGGCACGTCTGCCTGGGCGTCACGCATTGCGTCACCCACCTCCCCCGCGCCCCAAGTGGGCACGTCGGTGTGTGGGCGGATATTGGCCCCCCGTGTGCATCCGTGCTCGGTCAGCCTAAAAAACGGGTCCCCAATGACGGACATCACGACAAGTGGTGGTTGCTAAACCGTCGCGTCACGTCGTGCATGCCATCGTTTGTTGCGGGTTAGCCCATTTGACCCTGAAGTGCCGTTTAACTGCGGCGCCTCAACTGCGACCCCAGGTCAGGCGGGATTACCCGCT…		No hit	No hit	< 98.0	No hit	No hit		Vaccinium uliginosum var. japonicum	Species level	99.76	0	763		Vaccinium uliginosum var. japonicum	Species level	99.76	0	763	NCBI		0	0	0	0	0	0	0	0	0	0	0	0	0	0	0	0	0	0	0	0	0	0	0	0	0	0	0	0
ITS_344	TCTCGGCTCTCGCATCGATGAAGAACGTAGCGAAATGCGATACTTGGTGTGAATTGCAGAATCCCGTGAACCATCGAGTCTTTGAACGCAAGTTGCGCCCGAAGCCATTAGGCCGAGGGCACGCCTGCCTGGGCGTCACACGTCGTTGCACCCCCACTACTCCCTCGGGATTGCGGGGTGCGGATGATGGCCTCCCGTACGCTCCGTCGCGCGGTTGGCATAAATACCAAGTCCTCGGCGACGCACGCCACGACAATCGGTGGTTGCGAAACCTCGGTTGCCCGTCGTGTGCGGTCGTCGCGCATCGGGGGCTCGAAAAAATGCTTGGCTCCGGCTTGGCTTTCAACGCGACCCCAGGTCAGGCGGGGTTACCCGCTGAATTTAAGCATATCAA		No hit	No hit	< 98.0	No hit	No hit		No hit	No hit	< 98.0	No hit	No hit		No hit (homology 98% <)	No hit	homology less than 98%	-	-	No hit		0	0	0	0	0	0	0	0	0	0	0	0	0	0	0	13	0	0	0	0	0	0	0	0	0	0	0	0
ITS_345	ATACAACAAGCCCCATCACCAAGTGGGGGCAGGTCATATATGCCGCTGTAATCGGCTTCTTAATAGCTGTTTTCAGGGTGCTCGGTTCAAGCACGGAGGGCGTTTCATACGCAATTATAATCAGCAACCTGCTTGTGCCCATTATTGAAAAAGTAACGGTTCCGAAGCCGTTCGGCGTAAAGAAAAAAGAAAAGAAGGGGGCGTAGTCAGTGGCAAAACCTAAAACATCTTTCCTTAAAAACTGCGCCGTGCTTCTCGTTATAACCCTGATTGCCGGTCTTGCGCTGTCCGCGGTCAACGAGGTCACCGAGGAGCCCATAGCTC		No hit	No hit	< 98.0	No hit	No hit		No hit	No hit	< 98.0	No hit	No hit		No hit (homology 98% <)	No hit	homology less than 98%	-	-	No hit		0	0	0	0	0	0	0	0	0	0	0	0	0	0	0	0	0	0	0	0	0	0	0	0	0	0	0	0
ITS_346	TCTAGGCTCTCGCATCGATGAAGAACGTAGCGAAATGCGATACTTGGTGTGAATTGCAGAATCCCGTGAACCATCGAGTCTTTGAACGCAAGTTGCGCCCGAGGCCACTAGGCTGAGGGCACGCCTGCCTGGGCGTCACGCCCCATGTTGCTCCTGTGCCCCCATTGGGAATGTGCGGGATGCGGAGATTGGCCTTCCGTGCCCCATGCGCGGTGGGCTGAAGAGCAGGCCCGTGGCTGGACAAGTCATGATGAGTGGTGGATATTAGCTGCACTTACTGTGTGGAATGAAATCAGTGTGTCGTGTTGCTTGTCTACTGCGGAGCCGTGAGAACCCTATGTGGGCATTTGCCCCTCAACCTCAATTGTGACCCCAGGTCAGGCGGGGCCACCCGCTGAG…		Triantha japonica	Species level	98.55	0	730		Triantha japonica	Species level	98.36	2.85e-180	643		Triantha japonica	Species level	98.55	0	730	local		0	0	0	0	0	0	0	0	0	0	0	0	0	0	0	0	0	0	0	0	0	0	0	0	0	0	0	0
ITS_347	TCTCGGCTCTCGCATCGATGAAGAACGTAGCGAAATGCGATACTTGGTGTGAATTGCAGAATCCCGTGAACCATCGAGTCTTTGAACGCAAGTTGCGCCCGAAGCCACTAGGCTGAGGGCACGCCTGCCTGGGTGTCACGCATCGCCTTGCCCACAAACCACTCACACCTGAGAAGTTGTGCCGGTTTGGGGCGGAAACTGGCCTCCCGTACCTTGTCGTGCGGTTGGCGGAAAAACGAGTCTCCGGCGACGGACGTCGCGACATCGGTGGTTGTAAAAGACCCTCTTGTCTTGTCGCGCGAATCCTCGTCATCTTAGCGAGCTCCAGGACCCTTAGGCAGCACACACTCTCTGCGCTTCGACTGTGACCCCAGGTCAGGCGGGACTACCCGCTGAGTT…		Peucedanum multivittatum	Species level	99.76	0	754		Angelica acutiloba var. iwatensis	Species level	99.22	0	699		Peucedanum multivittatum	Species level	99.76	0	754	local		0	0	0	0	0	0	0	0	0	0	0	0	0	0	0	0	0	0	0	0	0	0	0	0	0	0	0	0
ITS_361	TCTCGGCTCTTGCATCGATGAAGAACGTAGCGAAATGCGATACTTGGTGTGAATTGCAGAATCCCGTGAACCATCGAGTCTTTGAACGCAAGTTGCGCCCGAAGCCATTAGGTTGAAGGCACATCTGCCTGGGCGTCACGCATTGCGTCGCCCACTCACCCCGTGCCTCAATAGGGCGGGTAAGTGAGTGGGCGGATATTGGCCCCCCGTTCACATTTGCTGCTCGGTCGGCCTAAAATAAGGTCCCCAACGATGGACATCACGACAAGTGGTGGTTGCCAAACCGTCGCGTCATGTCGTGCATGCCATTTTTTGTCGTGGGCTGGCTCACCGACCCTTAAGTACCATCGACTGTGGTACCTCAATTGCGACCCCAGGTCAGGCGGGATTACCCGCTGA…		Empetrum nigrum var. japonicum	Species level	99.76	0	760		Empetrum nigrum var. japonicum	Species level	99.76	0	760		Empetrum nigrum var. japonicum	Species level	99.76	0	760	NCBI		0	0	0	0	0	0	0	0	0	0	0	0	0	0	0	18	0	0	0	0	0	0	0	0	0	0	0	0
ITS_362	GCCAAACAGGTTAACGGCAATGTTACATCCGCCTATTGGAAGATAGGAAAACTGCTGTATGAAAAGAAAATAGAAAGTAATCACGGCAGCGGTGTTGTCAAACGTCTGTCTATGGACTTGAAAGCGCAATACCCAAGTATGGGACTTTCCACACGCCAAATGTGGAATATGAAGAAGTTTTATCTGCGTTATGCGGACAGCGACTCAAAACTGCTACAGGCCGTAGCAGTTTTACCGTGGGGGCACAACCTGCTGCTACTTAACAAAAACCTGAATGATGCCGACACGCTCTTT		No hit	No hit	< 98.0	No hit	No hit		No hit	No hit	< 98.0	No hit	No hit		No hit (homology 98% <)	No hit	homology less than 98%	-	-	No hit		0	0	0	0	0	0	0	0	0	0	0	0	0	0	0	0	0	0	0	0	0	0	0	0	0	0	0	0
ITS_371	TCTCGGCTCTTGCATCGATGAAGAACGTAGCGAAATGCGATACTTGGTGTGAATTGCAGAATCCCGTGAACCATCGAGTCTTTGAACGCAAGTTGCGCCTGAAGCCATTAGGTTGAAGGCACGTCTGCCTGGGCGTCACGCATTGCGTCACCCACTCCCCCCGTGCCCCAAGCGGGCACGTCGGTGCGTGGGTGGATATTGGCCCCCCGTTCGCATCCGTGCGCGGTCGGCCTAAAAAACGGGTCCCCAATGACGGACATCACGACAAGTGGTGGTTGCTAAACCGTCGCGTCACGTCGTGCATGCCATCGTTTGTTGCGGGTTGGCCCATTTGACCCCGAAGTGCCGTTTAACTGCGGCGCCTCAACTGCGACCCCAGGTCAGGCGGGATTACCCACT…		Vaccinium sp. (V. uliginosum var. japonicum, V. smallii var. smallii, V. shikokianum, V. ovalifolium var. ovalifolium)	Genus level	99.76	0	763		Vaccinium hirtum	Species level	100	0	682		Vaccinium hirtum	Species level	100	0	682	NCBI		0	0	0	0	0	0	0	0	0	0	0	0	0	0	0	10	0	0	0	0	0	0	0	0	0	0	0	0
ITS_372	TCTCGGCTCTCGCATCGATGAAGAACGTAGCGAAATGCGATACTTGGTGTGAATTGCAGAATCCCGTGAACCATCGAGTTTTTGAACGCAAGTTGCGCCCGAAGCCATTAGGCCGAGGGCACGTCTGCCTGGGCGTCACACGTCGTTGCCCCCCCAACCTCTCTTGGGAGCTGGGTGGGACGGATGATGGCCTCCCGTGTGCTTGCTCACGCGGTTGGCATAAAAACCAAGTCCCCGGCGACTAATGCCACGACAATCGGTGGATGTCAAACCCCTCTTGCCTATCGTGTGCGTGTGTTGTTTGGGGTCTCGTTGACCCATTGTGCATCAGTTTGTTGTTGCTTCCAACGCGACCCCAGGTCAGGCGGGGTTACCCGCTGAATTTAAGCATATCAA		Sieversia pentapetala	Species level	98.89	0	640		Sieversia pentapetala	Species level	98.6	2.12e-176	630		Sieversia pentapetala	Species level	98.89	0	640	local		0	0	0	0	0	0	0	0	0	0	0	0	0	0	0	0	0	0	0	0	0	0	0	0	0	0	0	0
ITS_373	TCTTGGCTCTCGCATCGATGAAGAGCGCAGCGAAATGCGATACGTGGTGCGAATTGCAGAATCCCGTGAACCATCGAGTTTTTGAACGCAAGTTGCGCCTGAGGCCAGCTGGCCAAGGGCACGTCCGCCTGGGCGTCAAGCATTGAATCGCTCCACAAGACCTCTGATATTATGCATTGATCTTGTCTAGGATGCGGAGAATGGCCCGTCATGCGCTTATGTGTGGCAGGCTGAAGAGTAGGGATGATTTTTTTCTTGCAACGATCGATTAATTGGTGGGAAATCATGTTGATCCTCATCATCGTCAAGTTGCTTTAAGAAAGTTTTGCATATCCCATGCTAACCCAACTCAATTGTCATTGGATGTAAATTGACATGCGACCCCAGGATGGGCGGGGT…		No hit	No hit	< 98.0	No hit	No hit		No hit	No hit	< 98.0	No hit	No hit		No hit (homology 98% <)	No hit	homology less than 98%	-	-	No hit		0	0	0	0	0	0	0	0	0	0	0	0	0	0	0	0	0	0	0	0	0	0	0	0	0	0	0	0
ITS_374	TCTCGGCTCTCGCATCGATGAAGAACGTAGCGAAATGCGATACTTGGTGTGAATTGCAGAATCCCGTGAACCATCGAGTTTTTGAACGCAAGTTGCGCCCGAAGCCATTAGGCCGAGGGCACGTCTTCCTGGGCGTCACACGTCGTTGCCCCCCCAACCTCTCTTGGGAGCTGGGTGGGACGGATGATGGCCTCCCGTGTGCTTGCTCACGCGGTTGGCATAAAAACCAAGTCCCCGGCGACTAATGCCACGACAATCGGTGGATGTCAAACCCCTCTTGCCTGTCGTGTGCGTGTGTTGTTTGGGGTCTCGTTGACCCATTGTGCATCAGTTTGTTGTTGCTTCCAACGCGACCCCAGGTCAGGCGGGGTTACCCGCTGAATTTAAGCATATCAA		Sieversia pentapetala	Species level	98.89	0	640		Sieversia pentapetala	Species level	98.6	2.12e-176	630		Sieversia pentapetala	Species level	98.89	0	640	local		0	0	0	0	0	0	0	0	0	0	0	0	0	0	0	0	0	0	0	0	0	0	0	0	0	0	0	0
ITS_389	TCTCGGCTCTTGCATCGATGAAGAACGTAGCGAAATGCGATACTTGGTGTGAATTGCATAATCCCGTGAACCATCGAGTCTTTGAACGCAAGTTGCGCCTGAAGCCATTAGGTTGAAGGCACGTCTGCCTGGGCGTCACGCATTGCGTCACCCACCACCCCCGCGCCCCAAGCGGGCACGTCGGTGCGTGGGCGGATATTGGCCCCCCGTGTGCATCCGTGCTCGGTCGGCCTAAAAAACGGGTCCCCAATGACGGACATCACGACAAGTGGTGGTTGCTAAACCGTCGCGTCACGTCGTGCGTGCCATCGTTTGTTGCGGGTTTGCCCATTTGACCCTGGAGTGCCGTTTAACTGCGGCGCCTCAACTGCGACCCCAGGTCAGGCGGGATTACCCGCT…		No hit	No hit	< 98.0	No hit	No hit		Vaccinium uliginosum var. japonicum	Species level	98.32	0	730		Vaccinium uliginosum var. japonicum	Species level	98.32	0	730	NCBI		0	0	0	0	0	0	0	0	0	0	0	0	0	0	0	0	0	0	0	0	0	0	0	0	0	0	0	0
ITS_394	TCTCGGCTCTCGCATCGATGAAGAACGTAGCGAAATGCGATACTTGGTGTGAATTGCAGAATCCCGTGAATCATCGAGTCTTTGAACGCAAGTTGCGCCCGAAGCCATTAGGCCGAGGGCACGTCTGCCTGGGCGTCACGCATCGCGTCGCCCCCCCAACACCGTGTATGGAACATTGCCGGTTGTCGGAGGGGCGGATATTGGCTTCCCGTGTTTCGGTGCGGCTGGCCTAAATGCAAGTCCCTTGCGGCGGACACGACGACAAGTGGTGGTTGATTGTCTCAACTCAGTTGCTGTCGCACGTTGACCCGTCGGATGAGGAGGCTTCAGACCCTAATGCACGCGTCTTCATGACGCATGCCACGAACGCGACCCCAGGTCAGGCGGGATTACCCGCTG…		Gentiana thunbergii var. minor	Species level	99.52	0	758		No hit	No hit	< 98.0	No hit	No hit		No hit (homology 98% <)	No hit	homology less than 98%	-	-	No hit		0	0	0	0	0	0	9	0	0	0	0	0	0	0	0	0	0	0	0	0	0	0	0	0	0	0	0	0
ITS_396	TCTTGGTTCCCGTAACGATGAAGAACGCAGCGAAATGCGATACGTAGTGTGAATTGCAGATTATGTGAACCATCGAATCTTTGAACGCAAATTGCGCCCCAGGCTTCGGCCAAAGGCATGTCTGCCTCAGCGTCGGCTTCACCCCTCCTCTCCCCTTCCCCTCCTCGCGAGGGGGAGGGGAGAGGGACCTGGTGGTCTCGGCCCTCGCGGCCGGGTCCGCCGAAGCACAGAGGCTCGAGCAGGACCCTGACAAAGGGCAACAGTCTGGTAGGCGACCCCACCCGGTCGCATGCCGCTGGTGCCTCGGGTGTCTGCTGACCGAGCCCGCAGGAAGTGGCTTCACGGCCACCCCCTTACCTTTCGACCTGAGTTCAGGCAAGAGCACCCGCTGAACTTAAG…		No hit	No hit	< 98.0	No hit	No hit		No hit	No hit	< 98.0	No hit	No hit		No hit (homology 98% <)	No hit	homology less than 98%	-	-	No hit		0	0	0	0	0	0	0	0	0	0	0	0	0	36	0	0	0	0	0	0	0	0	0	0	0	0	0	0
ITS_400	TCTCGGCTCTCGCATCGATGAAGAACGTAGCGAAATGCGATACTTGGTGTGAATTGCAGAATCCCGTGAACCATCGAGTTTTTGAACGCAAGTTGCGCCCGAAGCCATTAGGCCGAGGGCACGTCTGCCTGGGCGTCACACGTCGTTGCCCCTCCCAACCCCTCCGGGAGTTGGGCGGGACGGATGATGGCCTCCCGTGCGCTCCGTCGCGCGGTTGGCATAAATAACAAGTCCTCGGCGACCAACGCCGCGACAATCGGTGGTTGTCAAACCTCGGTGTCCCGTCGCGCGCGCGTCGTCCGGGGCTTTTCCCCTCTAATGCGCGTCGGTCCGTCGGCGCTTTCAACGCGACCCCAGGTCAGGCGGGGTTACCCGCTGAATTTAAGCATATCAA		Potentilla matsumurae	Species level	98.96	0	686		Potentilla matsumurae	Species level	98.96	0	686		Potentilla matsumurae	Species level	98.96	0	686	NCBI		0	0	0	0	0	0	0	0	0	0	0	0	0	0	0	0	0	0	0	0	0	0	0	0	0	0	0	0
ITS_408	TCTCGGCTCTCGCATCTATGAAGAACGTAGCGAAATGCGATACTTGGTGTGAATTGCAGAATCCCGTGAACCATCGAGTTTTTGAACGCAAGTTGCGCCCGAAGCCATTAGGCCGAGGGCACGCCTGCCTGGGCGTCACACGTCGTTGCCCCCCCCCAACCTCTCTTGGGAGTTGGGTGGGACGGATGATGGCCTCCCGTGTGCTTGCTCACGCGGTTGGCATAAAAACCAAGTCCCCGGCGACTAATGCCACGACAATCGGTGGATGTCAAACCCCTCTTGCCTGTCGTGTGCGTGTGTTGTTTGGGGTCTCACTGACCCATTGTGCATCAGTTTGTTGTTGCTTCCAATGCGACCCCAGGTCAGGCGGGGTTACCCGCTGAATTTAAGCATATCAA		No hit	No hit	< 98.0	No hit	No hit		No hit	No hit	< 98.0	No hit	No hit		No hit (homology 98% <)	No hit	homology less than 98%	-	-	No hit		0	0	0	0	0	0	0	0	0	0	0	0	0	0	0	0	0	0	0	0	0	0	0	0	0	0	0	0
ITS_418	TCTCGGCTCTCGCATCGATGAAGAACGTAGCGAAATGCGATACTTGGTGTGAATTGCAGAATCCCGTGAACCATCGAGTTTTTGAACGCAAGTTGCGCCCGAAGCCATTAGGCCGAGGGCACGCCTGCCTGGGCGTCACACGTCGTTGCCCCCCCCCAACCTCTCTTGGGAGTTGGTTGGGACGGATGATGGCCTCCCGTGTGCTTGCTCACGCGGTTGGCATAAAAACCAAGTCCCCGGCGACTAATGCCACGACAATCGGTGGATGTCAAACCCCTCTTGCCTGTCGTGTGCGTGTGTTGTTTGGGGTCTCACTGACCCATTGTGCATCAGTTTGTTGTTGCTTCCAATGCGACCCCAGGTCAGGCGGGGTTACCCGCTGAATTTAAGCATATCAA		No hit	No hit	< 98.0	No hit	No hit		No hit	No hit	< 98.0	No hit	No hit		No hit (homology 98% <)	No hit	homology less than 98%	-	-	No hit		0	0	0	0	0	0	0	0	0	0	0	0	0	0	0	0	0	0	0	0	0	0	0	0	0	0	0	0
ITS_419	TCTCGGCTCTTGCATCGATGAAGAACGTAGCGAAATGCGATACTTGGTGTGAATTGCAGAATCCCGTGAACCATCGAGTCTTTGAACGCAAGTTGCGCCCGAAGCCCTAGGCTTAGGGCACGTCTGCCTGGGCGTCACACACAGCGTCTTCCCCACCAACACCGTTGGTCGAGGGAAGGAAATTGGCCCCCCGATCCCTCACGAGAACGGTCGGCATAAATGTTGGTCCTCGGCAGCGAGTGTCGCGGTCTTCGGTGGTTGTAAACTCATCCTCGTAGTGACGTGAATGCCTCGCTGCATGTAGGCCATAACTAACCCTAAGGAGTACCTCTCGGGGGCTTCAACCTGCGACCCCAGGTCAGGCGGGATTACCCGCTGAGTTTAAGCATATCAA		Anemone narcissiflora subsp. Nipponica	Species level	100	0	728		Anemone narcissiflora	Species level	100	0	728		Anemone narcissiflora subsp. nipponica	Species level	100	0	728	local		0	0	0	0	0	0	0	0	0	0	0	0	0	0	0	0	0	0	0	0	0	0	0	0	0	0	0	0
ITS_429	TCTCGGCTCTTGCATCGATGAAGAACGTAGCGAAATGCGATACTTGGTGTGAATTGCAGAATCCCGTGAACCATCGAGTCTTTGAACGCAAGTTGCGCCTGAAGCCATTAGGCTGAAGGCACGTCTGCCTGGGCGTCACGCATTGCGTCTCCCACTCACCCCCGTGCCTCAGTGGGCGGGTAAGTGCGTGGGCGGATATTGGCCCCCCGTTCACATTTGTGCTCGGTCGGCCTAAAAGAACAGTCCCCAATGACGGACATCACGACAAGTGGTGGTTGCCAAACCGTCGCATCATGTCGTGCATGCTATTTTTTGTCGTGGGTTGGCTCATTGACCCTTAAGTACCATCAATTGTGGTACCTCAACTGCGACCCCAGGTCAGGCGGGATTACCCGCTGA…		Elliottia bracteata	Species level	99.51	0	737		No hit	No hit	< 98.0	No hit	No hit		No hit (homology 98% <)	No hit	homology less than 98%	-	-	No hit		0	0	0	0	0	0	0	0	0	0	0	0	0	0	0	0	0	0	0	0	0	0	0	0	0	0	0	0
ITS_440	TCTCGGCTCTTGCATCGATGAAGAACGTAGCGAAATGCGATACTTGGTGTGAATTGCAGAATCCCGTGAACCATCGAGTCTTTGAACGCAAGTTGCGCCTGAAGCCATTAGGCTGAAGGCACGTCTGCCTGGGCGTCACGCATTGCGTCACCCACCTCCCCCGCGCCCCAAGCGGGCACGTCGGTGCGTGGGCGGATATTGGCCCCCCGTTCGCATCCGCGCGCGGTCGGCCTAAAAAACGGGTCCCCAATGACGGACATCACGACGAGTTGTGGTTGCTAAACCGTCGCGTCACGTCGTGCGTGCCATCGTTTGTTGCGGGTTGGCCCATTTGACCCTGGAGTGCCGTTTAAGTGCGGCGCCTCAACTGCGACCCCAGGTCAGGCGGGATTACCCGCT…		Vaccinium vitis-idaea	Species level	99.52	0	758		Vaccinium vitis-idaea	Species level	99.52	0	758		Vaccinium vitis-idaea	Species level	99.52	0	758	NCBI		0	0	0	0	0	0	0	0	0	0	0	0	0	0	0	18	0	0	0	0	0	0	0	0	0	0	0	0
ITS_442	TCTCGGCTCTTGCATCGATGAAGAACGTAGCGAAATGCGATACTTGGTGTGAATTGCAGAATCCCGTGAACCATCGAGTCTTTGAACGCAAGTTGCGCCCGAAGCCATTAGGTTGAAGGCACGTCTGCCTGGGCGTCACGCATTGCGTCGCCCACTCACCCCGTGCCTCAATAGGGCGGGTAAGTGAGTGGGCGGATATTGGCCCCCCGTTCACATTTGCTGCTCGGTCAGCCTAAAATAAGGTCCCCAACGATGGACATCACGACAAGTGGTGGTTGCCAAACTGTCGCGTCATGTCGTGCATGCCATTTTTTGTCGTGGGCTGGCTCACCGACCCTTAAGTACCATCGACTGTGGTACCTCAATTGCGACCCCAGGTCAGGCGGGATTACCCGCTGA…		Empetrum nigrum var. japonicum	Species level	99.52	0	754		Empetrum nigrum var. japonicum	Species level	99.52	0	754		Empetrum nigrum var. japonicum	Species level	99.52	0	754	NCBI		0	0	0	0	0	0	0	0	0	0	0	0	0	0	0	0	0	0	0	0	0	0	0	0	0	0	0	0
ITS_443	TCTCGGCTCTTGCATCGATGAAGAACGTAGCGAAATGCGATACTTGGTGTGAATTGCAGAATCCCGTGAATCATCGAGTCTTTGAACGCAAGTTGCGCCCGAAGCCATTAGGTTGAAGGCACGTCTGCCTGGGCGTCACGCATTGCGTCGCCCACTCACCCCGTGCCTCAATAGGGCGGGTAAGTGAGTGGGCGGATATTGGCCCCCCGTTCACATTTGCTGCTCGGTCGGCCTAAAATAAGGTCCCCAACGATGGACATCACGACAAGTGGTGGTTGCCAAACCGTCGCGTCATGTCGTGCATGCCATTTTTTGTCGTGGGCTGGCTCACCGACCCTTAAGTACCATCGACTGTGGTACCTCAATTGCGACCCCAGGTCAGGCGGGATTACCCGCTGA…		Empetrum nigrum var. japonicum	Species level	99.76	0	760		Empetrum nigrum var. japonicum	Species level	99.76	0	760		Empetrum nigrum var. japonicum	Species level	99.76	0	760	NCBI		0	0	0	0	0	0	0	0	0	0	0	0	0	0	0	14	0	0	0	0	0	0	0	0	0	0	0	0
ITS_444	TCTCGGCTCTCGCATCGATGAAGAACGTAGCGAAATGCGATACTTGGTGTGAATTGCAGAATCCCGTGAACCATCGAGTTTTTGAACGCAAGTTGCGCCCGAAGCCATTAGGCCGAGGGCACGTCTGCCTGGGCGTCACACTTCGTTGCCCCCCCAACCTCTCTTGGGAGCTGGGTGGGACGGATGATGGCCTCCCGTGTGCTTGCTCACGCGGTTGGCATAAAAACCAAGTCCCCGGCGACTAATGCCACGACAATCGGTGGATGTCAAACCCCTCTTGCCTGTCGTGTGCGTGTGTTGTTTGGGGTCTCGTTGACCCATTGTGCATCAGTTTGTTGTTGCTTCCAACGCGACCCCAGGTCAGGCGGGGTTACCCGCTGAATTTAAGCATATCAA		Sieversia pentapetala	Species level	98.89	0	640		Sieversia pentapetala	Species level	98.6	2.12e-176	630		Sieversia pentapetala	Species level	98.89	0	640	local		0	0	0	0	0	0	0	0	0	0	0	0	0	0	0	0	0	0	0	0	0	0	0	0	0	0	0	0
ITS_457	CGACTCTCGGCAACGGATTTGATATATCAAAATCAAAAGCGCCTCTGGTCATCGGCGGCGGCGTGGGCGTGCCTCCGCTCTATCATTTAACAAAGCGCCTTTTGGCAGACGGGCAGAAGCCCGTTGTGATCCTCGGCTTTAATAAAAAAGAAGAGATTTTTTACGAAAACGAGTTCAAGGCGCTCGGCGTGCCGGTTGTGATTGCCACCGCAGATGGCTCTTACGGCGTCAAGGGGTTCGTTACGGACGC		No hit	No hit	< 98.0	No hit	No hit		No hit	No hit	< 98.0	No hit	No hit		No hit (homology 98% <)	No hit	homology less than 98%	-	-	No hit		0	0	0	0	0	0	0	0	0	0	0	0	0	0	0	0	0	0	0	0	0	0	0	0	0	0	0	0
ITS_464	TTTTTTTTTTTAATGATACGGCGACCACCGAGATCTACACGTTCTGCTACACTCTTTCCCTACACGACGCTCTTCCGATCTCGACTCTCGGCAACGGCTGGCCTTAAAATCAGTGGCGGTGCCATCGAGCTCTACGCGTAGTAATTAAACCCTCGCGTGTGAGTCCCGGTGGACGCTTGCCAGCAACCCCCAATTTTCTATGGTTGACCTCGGATCAGGTAGGGATACCCGCTGAACTTAAGCATATCAATAAGCGGAGGAAAAGAAACCAGATCGGAAGAGCACACGTCTGAACTCCAGTCACCCCGTAAGATCTCGTA		No hit	No hit	< 98.0	No hit	No hit		No hit	No hit	< 98.0	No hit	No hit		No hit (homology 98% <)	No hit	homology less than 98%	-	-	No hit		0	0	0	0	0	0	0	0	0	0	0	0	42	0	0	0	0	0	0	0	0	0	0	0	0	0	0	0
ITS_465	TTTTTTTTTTTTTTTTTTAATGATACGGCGACCACCGAGATCTACACTGACGTCGACACTCTTTCCCTACACGACGCTCTTCCGATCTCGACTCTCGGCAACGGATTCGATCTTAATAATTCAAATGACCGTATTACAGGCGGAAAGTTAAACATTGGTGATGGTCTCTCATCTTCGGATATGAGTGTTTCTCAAGGTGCAATATCCTCAGATGTTACGGTAGATATAACAAAGAATTCGACTTTAAATGTAAGCGGAGGAAAAGAAACTAGATCGGAAGAGCACACGTCTGAACTCCAGTCACTTAACGTTATCTCGTATGCCGTC		No hit	No hit	< 98.0	No hit	No hit		No hit	No hit	< 98.0	No hit	No hit		No hit (homology 98% <)	No hit	homology less than 98%	-	-	No hit		0	0	0	0	0	0	0	0	0	0	0	0	0	0	0	0	0	0	0	0	0	0	0	0	0	0	0	0
ITS_514	ATTGCGCGGCAAGATGTTTCACAACGCCAGGAGGAACATCCGTGGGATCGCTGAGAAAAGTGCCCAGAAAGCGCACGGTGCACAATTGTAGCGCGAACCCGAACCGGTTGTAATCTCCGCGCCGGATCGAGATCAATCCGCCGTCTTCAGCTTCTGTGGCCAAACCGTCCTTGACCCACTTCTCGACGTTAGATTCGGCCTCAGTATAAACATCTAGCTGGCGTTGCAGAACTTGCGCCTTTTGTTCGGCCTGGTCGTAGAGGTCTGCCTCGGCGGCAAACAGTCTCTGAGCCACATCGATCAATTCCGGTAACCGTGTCAGACCTCGGTTAAAAAGATCAGACCGCGCCTTGGCTTCTTTCAAGGCTGCGTTGAATCGTTCCTTCTTAGCGCGAA		No hit	No hit	< 98.0	No hit	No hit		No hit	No hit	< 98.0	No hit	No hit		No hit (homology 98% <)	No hit	homology less than 98%	-	-	No hit		0	0	0	0	0	0	0	0	0	0	0	0	0	0	0	0	0	0	0	0	0	0	0	0	0	0	0	0
ITS_524	TCTTGGCTCTCGCATCGATGAAGAGCGCAGCGAAATGCGATACGTGGTGCGAATTGCAGAATCCCGTGAACCATCGAGTTTTTGAACGCAAGTTGCGCCTGAGGCCAGCTGGCCAAGGGCACGTCCGCCTGGGCGTCAAGCATTGAATCGCTCCACAAGACCTCTGATATATGCATTGGTCTTGTCTAGGATGCGGAGAATGGCCCGTCATGCGCTTATGTGTGGCAGGCTGAAGAGTAGGGATGATTTTTTCTTGCAACGATCGATTAATTGGTGGGATGAAAATCATGTTGATCCTCATCATCGTCAGGTTGCTTTAAGAAAGTTCTGCATATCCCATGCTAACCCAACTCAATTGTCATTGGATGTAAATTGACATGCGACCCCAGGATGGGCGGG…		Platanthera tipuloides subsp. nipponica	Species level	99.77	0	782		No hit	No hit	< 98.0	No hit	No hit		No hit (homology 98% <)	No hit	homology less than 98%	-	-	No hit		0	0	0	0	0	0	0	0	0	0	0	0	0	0	0	0	0	0	0	0	0	0	0	0	0	0	0	0
ITS_525	TTACCTGACTTTCGTCGCTTGCAATGCCAGCCATGCCGGCTATGGCGTACGCGGTGCGCTTGTTGTCGCCCGTAATCATAACCGTCTTTATACCGGCGCGGGCGCACTCGGCAACGGCCTCGGTCACTCCCCTCTTTAAAGGGTCGGTCATACCACACAGTCCCGAAAATACCAGCCCGCCCTCCCTTGCGGAATTGCTTTTATCGAAGGCAAATGCTAAAACACGCAGCGCGCGACCGCTCATTTCGCTGTCGGCGGCGAGAATACGCCTTCTGTCCTCCTCGGTAATCGCACGGCTGCCGCCCGCACAGACTATGCGAGTACACCGCGAAAGCACAACGTCTGTGGCACCCTTGGTGAAGGAGTAGCTTTCTCCCTCCCAAACGGCACACACGGTCA…		No hit	No hit	< 98.0	No hit	No hit		No hit	No hit	< 98.0	No hit	No hit		No hit (homology 98% <)	No hit	homology less than 98%	-	-	No hit		0	0	0	0	0	0	0	0	0	0	0	0	0	0	0	0	0	0	0	0	0	0	0	0	0	0	0	0
ITS_543	CCTACACGACGCTCTTCCGATCTTGACTCTCGGCAACGGATTCCGAGGTAAAGAAGTAATTCTGCCGCGTCACGGGTGTCCCCTCTTGAAAAACGATCGGCAGGCTGCCGATTTTGGCGCGCCACGTGTTAGCGGTGCGGAGCGCCGCTCGTCAAGCGGTGCGTCCGTTCTGGCATGAAGGAATGTTGATATTGTTATGTGGTGGACCGGCGGCGGTGACCGCCGGTGCCACGGTTCCGTTCATTCAGGATCGTCGGAGGAA		No hit	No hit	< 98.0	No hit	No hit		No hit	No hit	< 98.0	No hit	No hit		No hit (homology 98% <)	No hit	homology less than 98%	-	-	No hit		0	0	0	0	0	0	0	0	0	0	0	0	38	0	0	0	0	0	0	0	0	0	0	0	0	0	0	0
ITS_555	TTTTTTTTTTTAATGATACGGCGACCACCGAGATCTACACGTTCTGCTACACTCTTTCCCTACACGACGCTCTTCCGATCTCGACTCTCGGCAACGGCTGGCCTTAAAATCAGTGGCGGTGCCATCGAGCTCTACGCGTAGTAATTAAACCCTCGCGTGTGAGTCCCGGTGGACGCTTGCCAGCAACCCCCAATTTTCTATGGTTGACCTCGGATCAGGTAGGGATACCCGCTGAACTTAAGCATATCAATAAGCGGAGGAAAAGAAACTAGATCGGAAGAGCACACGTCTGAACTCCAGTCACCCCGTAAGATCTCGTA		No hit	No hit	< 98.0	No hit	No hit		No hit	No hit	< 98.0	No hit	No hit		No hit (homology 98% <)	No hit	homology less than 98%	-	-	No hit		0	0	0	0	0	0	0	0	0	0	0	0	34	0	0	0	0	0	0	0	0	0	0	0	0	0	0	0
ITS_562	AATGATACGGCGACCACCGAGATCTACACATACTCTCACACTCTTTCCCTACACGACGCTCTTCCGATCTTGACTCTCGGCAACGTAAAAAACTCCTGGGTCGGCTCTGCCTCGATTCGGCTTCTCGCAGGGCGCTCCCCCCGTTGCAGACCTCGTGCGCTGCCTCGGCTGTGGGTGCGGGACGCCCGCCCTTACCATAAACTTCGACCTGAGAGTAGGCAAGATTACCCGCCGAATTTAAGCATATTAATAAGCGGAGGAAAAGAAACCAGATCGGAAGAGCACACGTCTGAACTCCAGTCACATCGC		No hit	No hit	< 98.0	No hit	No hit		No hit	No hit	< 98.0	No hit	No hit		No hit (homology 98% <)	No hit	homology less than 98%	-	-	No hit		0	0	0	0	0	0	0	0	0	0	0	0	0	0	0	0	0	0	0	0	0	0	0	0	0	0	0	0
ITS_565	TCTAGGCTCCCGTAACGATGAAGAACGCAGCGAAATGCGATACGTAGTGTGAATTGCAGAATTCCGTGAACCATCGAATCTTTGAACGCATATTGCGCTCGAGGCTTCGGCCGAGAGCATGTCTGCCTCAGCGTCGGTCCATCCCCTCACACCCTCCCTTTGTTTACAAGGGGGCTGGGCTGTGGATCTGGCCGTGTCGGCCGCTCCTTGCGGCCGAGTCGGCTGAAGCTCAGAGGCCTGAGCAAGCGCCCATTCAACCGGGCATCAACTTGGTGGGTGGCCTTCGGGCTGCGAAGCCGTTGATGGCCGGGGGACTTGCTGGGGGCCTGCAGGAACACCGCTCTCCGACAGGAGGGCTGGTGGCGACTCACCTTTCGACCTGAGATCAGGCAAGAACAC…		No hit	No hit	< 98.0	No hit	No hit		No hit	No hit	< 98.0	No hit	No hit		No hit (homology 98% <)	No hit	homology less than 98%	-	-	No hit		0	0	0	0	0	0	0	0	0	0	0	0	0	19	0	0	0	0	0	0	0	0	0	0	0	0	0	0
ITS_566	TCTCGGCTCTCGCATCGATGAAGAACGTAGCGAAATGCGATACTTAGTGTGAATTGCAGAATCCCGTGAACCATCGAGTTTTTGAACGCAAGTTGCGCCCGAAGCCATTAGGCCGAGGGCACGTCTGCCTGGGCGTCACACGTCGTTGCCCCCCCAACCTCTCTTGGGAGCTGGGTGGGACGGATGATGGCCTCCCGTGTGCTTGCTCACGCGGTTGGCATAAAAACCAAGTCCCCGGCGACTAATGCCACGACAATCGGTGGATGTCAAACCCCTCTTGCCTGTCGTGTGCGTGTGTTGTTTGGGGTCTCGTTGACCCATTGTGCATCAGTTTGTTGTTGCTTCCAACGCGACCCCAGGTCAGGCGGGGTTACCCGCTGAATTTAAGCATATCAA		Sieversia pentapetala	Species level	98.89	0	640		Sieversia pentapetala	Species level	98.6	2.12e-176	630		Sieversia pentapetala	Species level	98.89	0	640	local		0	0	0	0	0	0	0	0	0	0	0	0	0	0	0	0	0	0	0	0	0	0	0	0	0	0	0	0
ITS_580	CACCGAGATCTACACGTACGCTTACACTCTTTCCCTACACGACGCTCTTCCGATCTCTGACTCTCGGCAACGGATTGCTGAAGATGGAGATGTATGCGGTTTTGTTGTTATTGTAATAAGTGGTGTCTGGCGGAGGGACTGTCACATCGACAAGCACTTGAGCCACTCTCAGCGCCAAGCCATTGTCAATCAGATTGATTTGGTTAATGAAATTCTGCTTGACGGTTGTGGATATAATGTGCGATGTTTCAAAGCGGAGGAAAAGAAACTAGATCGGAAGAGCACACGTCTGAACT		No hit	No hit	< 98.0	No hit	No hit		No hit	No hit	< 98.0	No hit	No hit		No hit (homology 98% <)	No hit	homology less than 98%	-	-	No hit		0	0	0	0	0	0	0	0	0	0	0	0	0	20	0	0	0	0	0	0	0	0	0	0	0	0	0	0
ITS_585	TGACTCTCGGCAACGGATTTGATATATCAAAATCAAAAGCGCCTCTGGTCATCGGCGGCGGCGTGGGCGTGCCTCCGCTCTATCATTTAACAAAGCGCCTTTTGGCAGACGGGCAGAAGCCCGTTGTGATCCTCGGCTTTAATAAAAAAGAAGAGATTTTTTACGAAAACGAGTTCAAGGCGCTCGGCGTGCCGGTTGTGATTGCCACCGCAGATGGCTCTTACGGCGTCAAGGGGTTCGTTACGGACGC		No hit	No hit	< 98.0	No hit	No hit		No hit	No hit	< 98.0	No hit	No hit		No hit (homology 98% <)	No hit	homology less than 98%	-	-	No hit		0	0	0	0	0	0	0	0	0	0	0	0	0	0	0	0	0	0	0	0	0	0	0	0	0	0	0	0
ITS_588	TCTTGGTTCTCGTAACGATGAAGAACGCAGCGAAATGCGATACGTAATGCGAATTGCAGAATTCAGTGAATCATCAAATCTTTGAACGCAAATTGCGCTTTCTGGATAGGCCAGGGAGCATGCCTCTTTGAGTCTCGTTTCTACCTCATCTCGGCAGCTTGCTGCTGGATAATGAGCGTCTCATTCGAAATGAGTGAGTCGCTTTAAGAAGCGTGAGTTCCTAAACTCCTAGTATTAAACCAGCAATGGTTGCCTATATTTAGGTTATTAATTACTAGTGACGTGGATAAATTTATTTTTCAACGTTACAATGGTGATTGATCGCTTGAGTACTTGGTCAAGATACATAAGGTAACTTGTGTTCTCAATGGAAATTAAATTCTTTTTGAATTAGAGCTC…		No hit	No hit	< 98.0	No hit	No hit		No hit	No hit	< 98.0	No hit	No hit		No hit (homology 98% <)	No hit	homology less than 98%	-	-	No hit		0	0	0	0	0	0	0	0	0	0	0	0	30	0	0	0	0	0	0	0	0	0	0	0	0	0	0	0
ITS_616	GCTTGGCGACCGAACCGTCGAGCGAATGGGATTCTTGACCCGCGGAAAATTGCGCTGGATTTTCAGCGCAAGACGAGCCGGAAGGCCCACCGTTACGGAAACATACGCCAAGAAAGGGAGCGGCGCACCGGGCACGGCATCAGCGTGCACAGGCTCCACGTGAGCCAGTAGCCGCCGACATGCAGAAACAGGCGCCCCTGGTTGGTGCTTGCACCGCGGCACGACGTGCGTTCGGCGACTAGTGCTTTGTCAGCCTTGATCTGACGTTTTTACGGGCGATTTTCTGTTGAGGAGAACAGCGGGAGCGGCGATGGCCAAGCGGTATCGGGTGACACTG		No hit	No hit	< 98.0	No hit	No hit		No hit	No hit	< 98.0	No hit	No hit		No hit (homology 98% <)	No hit	homology less than 98%	-	-	No hit		0	0	0	0	0	0	0	0	0	0	0	0	0	22	0	0	0	0	0	0	0	0	0	0	0	0	0	0
ITS_622	TCTCGGCTCTTGCATCGATGAAGAACGTAGCGAAATGCGATACTTGGTGTGAATTGCAGAATCCCGTGAACCATCGAGTCTTTGAACGCAAGTTGCGCCTGAAGCCATTAGGTTGAAGGCACGTCTGCCTGGGCGTCACGCATTGCGTCACCCACTCCCCCCGTGCCCCAAGCGGGCACGTCGGTGCGTGGGCGGATATTGGCCCCCCGTTCGCATCCGTGCGCGGTCGACCTAAAAAACGGGTCCCCAATGACGGACATCACGACAAGTGGTGGTTGCTAAACCGTCGCGTCGCGTCGTGCATGCCATCGTTTGTTGCGGGCTGGCCCATTTGACCCTGAAGTGCCGTTTAACTGCGGCGCCTCAACTGCGACCCCAGGTCAGGCGGGATTACCCGCT…		Vaccinium sp. (V. uliginosum var. japonicum, V. smallii var. smallii, V. shikokianum, V. ovalifolium var. ovalifolium)	Genus level	98.8	0	741		Vaccinium ovalifolium	Species level	98.64	0	656		Vaccinium sp. (V. uliginosum var. japonicum, V. smallii var. smallii, V. shikokianum, V. ovalifolium var. ovalifolium)	Genus level	98.8	0	741	local		0	0	0	0	0	0	0	0	0	0	0	0	0	0	0	0	0	0	0	0	0	0	0	0	0	0	0	0
ITS_625	CAAGGAAACGGGGAAAAACAATTATCCCTGACATTCATGAAAGAAAAACCGTACGCACTACCCACATATCTCCCCCGCCACAATCCTCGTGGAAAGACATGCATGACATGTGCGTGACAGGGACAGAAAAAGAGGATTTAAAGATACGCTCCGTCGAAGATGTGCGCAAAGCTATAGTTTGGGGAGAAATATTGCAGAGAAAATATTAACAAAAAACGGCCGTATCAAGGCGGCAGCTCGTATACGAACTATCCAAGGAATATAATCATTTTAATCACATAACCCATGGCATTCAATCATATCTCGGCAGCAGAAGCTGCAAGTTTTATCAAGCATGGCTACAATATAGGCCTGAGCGGGTTTACCCCTGCAGGAACAGCAAAAGCAGTAACAGCAGAA…		No hit	No hit	< 98.0	No hit	No hit		No hit	No hit	< 98.0	No hit	No hit		No hit (homology 98% <)	No hit	homology less than 98%	-	-	No hit		0	0	0	0	0	0	0	0	0	0	0	0	0	0	0	0	0	0	0	0	0	0	0	0	0	0	0	0
ITS_648	TCTTGGCTCCTTACACGATGAAGAACGTTGCATAATGTGATAAGTAACTGGAGTTGCGAGCATTGTGACAAGTTAATCTTTGAATGCAAATTGCGCTTACCTTTCACTTTCGGGTGTTGGGTTGCATGTATGCCACAGTACTGCATCAAATAAATATATATTCTTCTTTGAATTTATTAAAAAGAAGCAAATAATAAATTTCAATTAAGCAAAAAAACTCATGTAGTCTGCGCCATACAGGAATACCCGCTGAACTGAAGCATCTCAC		No hit	No hit	< 98.0	No hit	No hit		No hit	No hit	< 98.0	No hit	No hit		No hit (homology 98% <)	No hit	homology less than 98%	-	-	No hit		0	0	0	0	0	0	0	0	0	0	0	0	0	0	0	0	0	0	0	0	0	0	0	0	0	0	0	0
ITS_669	TCTTGGCTCCCGCATCGATGAAGAACGCAGCGAAATGCGATACGTAGTGTGAATTGCAGAATTCCGTGAATCATCGAATCTTTGAACGCATATTGCGCTCGAGACCTCGGTCAAGAGCATGTCTGGCTCAGCGTCGGCCCACCCCCTCGTCAACCTCTCCCCTTGTGGAAGAGGAAGGACGGATCTGGCCGTCTCTGTACTCCTGGAGAGAACAGGGTCGGCTGAAGAACAGAGGCTTGAGCATGGTCCCGCTGAAAGGGCGCCAGCTTGGTAGGTAGCTCACGCTGCATGCCGCTGTCACCCCTAGGAACCTGTGCTGTAAAGCCGGCAGGAATCGGTGGCTTACGCCCCGAACTCTTACATTCGACCTGAGCTCAGGCAAGACTACCCGCTGAACTT…		No hit	No hit	< 98.0	No hit	No hit		No hit	No hit	< 98.0	No hit	No hit		No hit (homology 98% <)	No hit	homology less than 98%	-	-	No hit		0	0	0	0	0	0	0	0	0	0	0	0	0	6	0	0	0	0	0	0	0	0	0	0	0	0	0	0
ITS_674	TAAGTGGATCGTCTGCCGGTTGCCTGTCTCGCTGCGCATGCCGTCGGTGATGATCGCGTATTCCTTGAGGAACTGCGCTGTGATCTGGTGAAGGTTTTCTCGTGTTTGAGGATGCCGGCGCGGTCCTGGCCGCGTAAGCCTAAGTACCAATTCTCGGTAGCGGCTTGGCCAGAGCGAGACTATCTTGCTTGGTATTGCAGCGAAACTGTTTCCGGCGACCGTCGCTAGGGGCCTGCCAGTATCTGCTGCG		No hit	No hit	< 98.0	No hit	No hit		No hit	No hit	< 98.0	No hit	No hit		No hit (homology 98% <)	No hit	homology less than 98%	-	-	No hit		0	0	0	0	0	0	0	0	0	0	0	0	0	10	0	0	0	0	0	0	0	0	0	0	0	0	0	0
ITS_698	CGCCGTCGTTGGTGATGGTGGGGGCGCCGTAGGAGCGCTCGAGCGCCACGTAGCGGCCCTTGGGGCCCATGGTGGTGGTCACGGCGTCAGCGAGGGTGTTCACGCCCTTGGCGAGCTTGGAGCGCGCGTCGGTACCAAACAGAATGTCCTTAGCCATGTGCTAGATCCTTTCAGAGTGGAAGGTGCGGGGACGGCCCCGCGTCACGTGCAGCGTTACGACGCGCTGCTAGTCCTCGATGATGGCGTAGATGTCCTC		No hit	No hit	< 98.0	No hit	No hit		No hit	No hit	< 98.0	No hit	No hit		No hit (homology 98% <)	No hit	homology less than 98%	-	-	No hit		0	0	0	0	0	0	0	0	0	0	0	0	0	0	0	0	0	0	0	0	0	0	0	0	0	0	0	0
ITS_714	TCTCGGCTCTTACATCGATGAAGAACGTAGCGAAATGCGATACTTGGTGTGAATTGCAGAATCCCGTGAACCATCGAGTCTTTGAACGCAAGTTGCGCCTGAAGCCATTAGGTTGAAGGCACGTCTGCCTGGGCGTCACGCATTGCGTCGCCCACTCACCCCCGTGCCTCAGTGGGCGGGTAAGTGCGTGGGCGGATATTGGCCCCCCGTTCACATTCGTGCTCGGTCGGCCTAAATACACAGTCCCCAATGACGGACATCACGACAAGTGGTGGTTGCCAAACCGTCGCGTCATGTCGTGCATGTTGGCGTGGGCTGGCTCATCGACCCTTAAGTACCATAACCCGTGGTACCTCAACTGCGACCCCAGGTCAGGCGGGATTACCCGCTGAGTTTAAG…		Phyllodoce sp. (P. nipponica, P. aleutica)	Genus level	99.75	0	747		No hit	No hit	< 98.0	No hit	No hit		No hit (homology 98% <)	No hit	homology less than 98%	-	-	No hit		0	0	0	0	0	0	0	0	0	0	0	0	0	0	0	0	0	0	0	0	0	0	0	0	0	0	0	0
ITS_722	TCGACTCTCGGCAACGGAGCCTCAATAGCGGCCTATGCTCTCCAGTTTGTGGGAAACCCTTACAAGGCCGGAGGTACAAGCCTTACTGACGGGGCGGACTGTTCAGGCTTTACCCAGAGCGTATTCGCCAGGTTCGGAATATCTCTTCCGAGAACCTCGGAAGCTCAGGGCAGCGTGGGAAAGGGAGTTTCCTACAGTGAAGCCAAGGCCGGAGACATTATCTACTATTCGGGTCATGTGGGAATATACA		No hit	No hit	< 98.0	No hit	No hit		No hit	No hit	< 98.0	No hit	No hit		No hit (homology 98% <)	No hit	homology less than 98%	-	-	No hit		0	0	0	0	0	0	0	0	0	0	0	0	0	0	0	0	0	0	0	0	0	0	0	0	0	0	0	0
ITS_741	AAGAACGCAGCGAAATGCGATAAGTAATGTGAATTGCAGAATTCAGTGAATCATCGAATCTTTGAACGCACATTGCGCCCCCTGGTATTCCGGGGGGCACACCTGTTCGAGCGCCATTTCTACCCTGGAGCCCTGCTCTGTGATGGGCCCCGTCCTCGCGGACGGGCCCGAAACCCGTGGGCGCCGTCGTCCGGCCCTGAGCGTAGCAAGAGAAATCCCTCGCTCGGAGTGTCTGTCGGTGGCCGCCCCGAACCATTTTTACAAGGTTGGCCTCGGATCAGGTGGGGATACCCGCTGAACTTAAGCATATCAA		No hit	No hit	< 98.0	No hit	No hit		No hit	No hit	< 98.0	No hit	No hit		No hit (homology 98% <)	No hit	homology less than 98%	-	-	No hit		0	0	0	0	0	0	0	0	0	0	0	0	20	0	0	0	0	0	0	0	0	0	0	0	0	0	0	0
ITS_747	TCTTGACTCTCGGCAACGGATTAAATCGCCAGAGTGTGGAGAAGAGCAGAAGAGCAGAGAATCTTACGTTGGAAGCGAGGGATGGTGAGATGGGGACGGCATGGAAATAGAGAGGAAGCAGAAACCTGTCCGAAGACGGGGGCGAGGCCATATTTAAAGCTGTCCATGGCATTTCACAACCTTGTCTGGCATTCCTGCTCTGTCTCGAGTCCTACGTACTCGATACTCGCAAGTCTACCTGGAGGCTGCG		No hit	No hit	< 98.0	No hit	No hit		No hit	No hit	< 98.0	No hit	No hit		No hit (homology 98% <)	No hit	homology less than 98%	-	-	No hit		0	0	0	0	0	0	0	0	0	0	0	0	0	13	0	0	0	0	0	0	0	0	0	0	0	0	0	0
ITS_759	TCTCGGCTCTCGCATCGATGAAGAACGTAGCGAAATGCGATACTTGGTGTGAATTGCAGAATCCCGTGAACCATCGAGTTTTTGAACGCAAGTTGCGCCCGAAGCCATTAGGCCGAGGGCACGTCTGCCTGGGCGTCACACGTCGTTGCCCCCCCAACCTCTCTTGGGAGCTGGGTGGGACGGATGATGGCCTCCCGTGTGCTTGCTCACGCGGTTGGCATAAAAACCAAGTCCCCGGCGACTAATGCCACGATAATCGGTGGATGTCAAACCCCTCTTGCCTGTCGTGTGCGTGTGTTGTTTGGGGTCTCGTTGACCCATTGTGCATCAGTTTGTTGTTGCTTCCAACGCGACCCCAGGTCAGGCGGGGTTACCCGCTGAATTTAAGCATATCAA		Sieversia pentapetala	Species level	98.89	0	640		Sieversia pentapetala	Species level	98.6	2.12e-176	630		Sieversia pentapetala	Species level	98.89	0	640	local		0	0	0	0	0	0	0	0	0	0	0	0	0	0	0	0	0	0	0	0	0	0	0	0	0	0	0	0
ITS_767	CACCCGGAAATACACTCTTTCCCTACACGACGCTCTTCCGATCTCGACTCTCGGCAACGGAGACGAAAGGCTGCAAAAGACGGTGAGGATATGGCCCCATAAGATGAAGGCGGAGGGGCATTACATGGCTCTGTTCAAAAAAAACGGAGCCGCATCCGAAAGCGGCGGAAAAGAAGATGAGGCTCGAAGCCGTTATAAAAGCGGGGGAAGAAGGGGGCGGATCAATGGGAAGTTTCTAAACGGCTCCTTCGGCGCGGAGGAAAAGAAACCAGATCGGAAGAGC		No hit	No hit	< 98.0	No hit	No hit		No hit	No hit	< 98.0	No hit	No hit		No hit (homology 98% <)	No hit	homology less than 98%	-	-	No hit		0	0	0	0	0	0	0	0	0	0	0	0	0	0	0	0	0	0	0	0	0	0	0	0	0	0	0	0
ITS_825	TAAAGCGAGCGCCTAGGCTCATCCCCTTTTATCCATTGATCCAGCTGAACAACATTGTTCTCAGGATCTACAAGTTGTGCGGTTCGGACATAAGTCTCCTCGCCTGCCTCGTCGTATCCGTAGTGTGGTCCGGTGCAATCCACAGTAGGGCGAGCGAGTTTCACACCGGCGGCCTGCGCGCGGGCTAAGATCGGATCTAGGTCGTCCACCCAGAAGCCAAAATGATTGAGCCCCATTGCGCTAAGTTTCGTCGCTGGCGAATCCAGCTCGCGCTCGGAGGCTTTGTCGGGCGGCAATGATTGCAGGACGACGAAACTCGGCCCTTCGTC		No hit	No hit	< 98.0	No hit	No hit		No hit	No hit	< 98.0	No hit	No hit		No hit (homology 98% <)	No hit	homology less than 98%	-	-	No hit		0	0	0	0	0	0	0	0	0	0	0	0	14	0	0	0	0	0	0	0	0	0	0	0	0	0	0	0
ITS_832	TCTCGGCTCTCGCATCGATGAAGAACGTAGCGAAATGCGATACTTGGTGTGAATTGCAGAATCCCGTGAACCATCGAGTCTTTGAACGCAAGTTGCGCCCGAAGCCATTAGGCCGAGGGCACGCCTGCCTGGGCGTCACACGTCGTTGCCCCCCCATCTACTCCTTCGGGATTGCGGGGGGCGGATGATGGCCTCCCGTGCGCCTCGTCGCGCGGTTGGCATAAATGCCAAGTCCTCGGCGACGCACGCCACGACAATCGGTGGTTGCGAAACCTCGGTTGCCCGTCGTGTGCGGTCGTCGCGCATCGAGGGCTCGAAAAAATTGTCGGGCTCCGGCTCGGCTTTCAACGCGACCCCAGGTCAGGCGGGGTTACCCGCTGAATTTAAGCATATCAA		No hit	No hit	< 98.0	No hit	No hit		No hit	No hit	< 98.0	No hit	No hit		No hit (homology 98% <)	No hit	homology less than 98%	-	-	No hit		0	0	0	0	0	0	0	0	0	0	0	0	13	0	0	0	0	0	0	0	0	0	0	0	0	0	0	0
ITS_863	AGAACTCTACCTCCATTCTCAGGAAGCCAGCAGGCAGAGCAGATTTCGTGCGCGGGGCGGCCGGGTTCTTTCCGTTTGCGCCGGGTGGCCTGGATGGCGTAGAAGCTATCGCAGCTATTGAGGACGAAGCATTCCTCCGTCAAGAGACTGAAACGACCAAGAAACCTGGTGGCCTAGACCGCGTCATCAACTTCACCAGCGAAGGCGGCCTTCTCGAGCTTGCTCCCGGATTCACTCGGGGCCTCAACTTCGACAAGAAGCCCGTCACAGACACCAAAGCCGCTAAGGAAGTTGAGGAAACGCTGGGAGAAGAGCCCGCACCCGGACCAGTGGAGGGCGAATCCGAGGAAGATGCGAGCGACGAAGCTGTCAAC		No hit	No hit	< 98.0	No hit	No hit		No hit	No hit	< 98.0	No hit	No hit		No hit (homology 98% <)	No hit	homology less than 98%	-	-	No hit		0	0	0	0	0	0	0	0	0	0	0	0	11	0	0	0	0	0	0	0	0	0	0	0	0	0	0	0
ITS_873	CACTGACGTCGACACTCTTTCCCTACACGACGCTCTTCCGATCTTGACTCTCGGCAACGGAGACGAAAGGCTGCAAAAGACGGTGAGGATATGGCCCCATAAGATGAAGGCGGAGGGGCATTACATGGCTCTGTTCAAAAAAAACGGAGCCGCATCCGAAAGCGGCGGAAAAGAAGATGAGGCTCGAAGCCGTTATAAAAGCGGGGGAAGAAGGGGGCGGATCAATGGGAAGTTTCTAAACGGCTCCTTCGGCGCGGAGGAAAAGAAACTAGATCGGAAGAGC		No hit	No hit	< 98.0	No hit	No hit		No hit	No hit	< 98.0	No hit	No hit		No hit (homology 98% <)	No hit	homology less than 98%	-	-	No hit		0	0	0	0	0	0	0	0	0	0	0	0	0	0	0	0	0	0	0	0	0	0	0	0	0	0	0	0
ITS_913	CACTGACGTCGACACTCTTTCCCTACACGACGCTCTTCCGATCTTGACTCTCGGCAACGGAGACGAAAGGCTGCAAAAGACGGTGAGGATATGGCCCCATAAGATGAAGGCGGAGGGGCATTACATGGCTCTGTTCAAAAAAAACGGAGCCGCATCCGAAAGCGGCGGAAAAGAAGATGAGGCTCGAAGCCGTTATAAAAGCGGGGGAAGAAGGGGGCGGATCAATGGGAAGTTTCTAAACGGCTCCTTCGGCGCGGAGGAAAAGAAACCAGATCGGAAGAGC		No hit	No hit	< 98.0	No hit	No hit		No hit	No hit	< 98.0	No hit	No hit		No hit (homology 98% <)	No hit	homology less than 98%	-	-	No hit		0	0	0	0	0	0	0	0	0	0	0	0	0	0	0	0	0	0	0	0	0	0	0	0	0	0	0	0
Percentage of estimation level	Species level		121 (49.4%)						167 (64.0%)						149 (57.1%)
	Genus level		27 (10.3%)						0 (0.0%)						20 (7.7%)
	Family level		0 (0.0%)						0 (0.0%)						0 (0.0%)
	No hit		113 (43.3%)						94 (36.0%)						92 (35.2%)
[truncated: 77 more columns]
