# Supplementary material for: Identification of Lagopus muta japonica food plant resources in the Northern Japan Alps using DNA metabarcoding
Source: PLoS One. 2022 Mar 10;17(3):e0252632. doi: 10.1371/journal.pone.0252632 (PMC8912148; doi:10.1371/journal.pone.0252632)
Supplement: S5 Table — 1) Local database. 2) NCBI database. 3) Combination of the NCBI and the local database. (XLSX) [file pone.0252632.s006.xlsx]

## Sheet: Sheet1
S5 Table. Homology search results using blastn on each fecal sample in the rbcL region.
1) Local database
Family name	Scientific name	No. of fecal samples
		Jun.	Jul.	Aug.	Sep.	Oct.	total (n=105)	Detection frequency per 105 fecal sample
		2016 7/8-10 (n=31)	2016 7/26-28 (n=18)	2015 8/18-20 (n=31)	2018 9/13-14 (n=17)	2016 10/11-12 (n=8)
Apiaceae	Peucedanum multivittatum	9	0	0	0	0	9	0.0857143
	Tilingia ajanensis	15	4	10	3	0	32	0.304762
Asteraceae	Asteraceae (Solidago virgaurea subsp. asiatica, Cirsium otayae, Hieracium japonicum)	0	0	0	0	2	2	0.0190476
	Ixeridium dentatum subsp. kimuranum	4	1	0	1	1	7	0.0666667
Betulaceae	Betula ermanii	4	0	2	4	2	12	0.114286
Cornaceae	Cornus canadensis	0	0	4	0	2	6	0.0571429
Cupressaceae	Juniperus communis var. hondoensis	1	1	0	0	0	2	0.0190476
Diapensiaceae	Schizocodon soldanelloides f. alpinus	1	0	1	0	0	2	0.0190476
Ericaceae	Andromeda polifolia	0	2	0	0	0	2	0.0190476
	Elliottia bracteata	1	0	1	0	0	2	0.0190476
	Empetrum nigrum var. japonicum	5	4	27	9	6	51	0.485714
	Gaultheria adenothrix	0	0	0	3	1	4	0.0380952
	G. pyroloides	0	0	3	0	1	4	0.0380952
	Kalmia procumbens	1	16	10	6	6	39	0.371429
	Phyllodoce aleutica	4	0	4	2	4	14	0.133333
	P. nipponica	1	2	1	0	0	4	0.0380952
	Vaccinium sp. (V. uliginosum var. japonicum, V. shikokianum, V. smallii var. smallii)	17	8	11	9	5	50	0.47619
	V. ovalifolium var. ovalifolium	28	10	19	8	8	73	0.695238
	V. vitis-idaea	2	0	4	1	2	9	0.0857143
Gentianaceae	Gentiana nipponica	0	0	1	0	0	1	0.00952381
	G. thunbergii var. minor	0	0	1	0	0	1	0.00952381
Juncaceae	Juncus filiformis	0	1	7	0	0	8	0.0761905
Menyanthaceae	Nephrophyllidium crista-galli subsp. japonicum	2	6	0	1	0	9	0.0857143
Nartheciaceae	Aletris foliata	1	0	0	0	0	1	0.00952381
	Narthecium asiaticum	0	0	1	0	0	1	0.00952381
Orchidaceae	Dactylorhiza aristata	0	1	3	0	0	4	0.0380952
Orobanchaceae	Pedicularis yezoensis	2	1	0	0	0	3	0.0285714
Pinaceae	Pinus pumila	1	0	0	0	0	1	0.00952381
Poaceae	Calamagrostis longiseta	0	0	6	0	1	7	0.0666667
	Sasa kurilensis	1	1	13	0	0	15	0.142857
Polygonaceae	Persicaria weyrichii var. weyrichii	1	0	0	0	0	1	0.00952381
Ranunculaceae	Coptis trifoliolata	0	0	2	0	0	2	0.0190476
Rosaceae	Potentilla matsumurae	2	1	1	1	0	5	0.047619
	Sieversia pentapetala	16	1	9	2	2	30	0.285714
	Sorbus commixta	0	0	13	1	1	15	0.142857
Tofieldiaceae	Triantha japonica	0	5	1	0	0	6	0.0571429
No hit	No hit (homology 98% <)	4	2	9	1	3	19	0.180952
2) NCBI database
Family name	Scientific name	No. of fecal samples
		Jun.	Jul.	Aug.	Sep.	Oct.	total (n=105)	Detection frequency per 105 fecal sample
		2016 7/8-10 (n=31)	2016 7/26-28 (n=18)	2015 8/18-20 (n=31)	2018 9/13-14 (n=17)	2016 10/11-12 (n=8)
Apiaceae	Angelica polymorpha	9	0	0	0	0	9	0.0857143
	Tilingia ajanensis	15	4	10	3	0	32	0.304762
Asteraceae	Asteraceae	4	1	0	1	2	8	0.0761905
Betulaceae	Betulaceae	1	0	0	0	0	1	0.00952381
	Alnus sp. (A. alnobetula subsp. maximowiczii, A. hirsuta var. sibirica)	1	0	0	0	0	1	0.00952381
	Betula ermanii	3	0	2	4	1	10	0.0952381
Cornaceae	Cornus canadensis	0	0	4	0	2	6	0.0571429
Diapensiaceae	Diapensia obovata	1	0	1	0	0	2	0.0190476
Ericaceae	Andromeda polifolia	0	2	0	0	0	2	0.0190476
	Elliottia bracteata	1	0	1	0	0	2	0.0190476
	Empetrum nigrum var. japonicum	5	4	27	9	6	51	0.485714
	Epigaea asiatica	0	1	0	0	0	1	0.00952381
	Gaultheria pyroloides	0	0	3	3	2	8	0.0761905
	Kalmia procumbens	1	16	10	6	6	39	0.371429
	Phyllodoce sp. (P. aleutica, P. nipponica)	1	1	1	0	0	3	0.0285714
	P. aleutica	4	0	4	2	4	14	0.133333
	Vaccinium sp. (V. uliginosum, V. hirtum)	17	8	11	9	5	50	0.47619
	V. ovalifolium var. ovalifolium	28	10	19	8	8	73	0.695238
	V. vitis-idaea	2	0	4	1	2	9	0.0857143
Gentianaceae	Gentiana algida	0	0	1	0	0	1	0.00952381
Juncaceae	Juncus filiformis	0	1	7	0	0	8	0.0761905
Menyanthaceae	Nephrophyllidium crista-galli subsp. japonicum	2	6	0	1	0	9	0.0857143
Nartheciaceae	Narthecium asiaticum	0	0	1	0	0	1	0.00952381
Orchidaceae	Spiranthes sinensis	1	0	0	0	0	1	0.00952381
Pinaceae	Pinus pumila	1	0	0	0	0	1	0.00952381
Poales	Poales	0	0	3	0	0	3	0.0285714
Poaceae	Poaceae	0	0	1	0	0	1	0.00952381
	Bromus sp. (B. inermis, B. pacificus)	0	0	8	0	1	9	0.0857143
	Sasa kurilensis	1	1	13	0	0	15	0.142857
Polygonaceae	Rumex lapponicus	1	0	0	0	0	1	0.00952381
Ranunculaceae	Coptis trifoliolata	0	0	2	0	0	2	0.0190476
Rosaceae	Rubus vernus	0	0	0	0	1	1	0.00952381
	Sorbus commixta	0	0	13	1	1	15	0.142857
Tofieldiaceae	Triantha japonica	2	5	1	0	0	8	0.0761905
No hit	No hit (homology 98% <)	17	3	15	3	4	42	0.4
3) Combination of the NCBI and the local database
Family name	Scientific name	No. of fecal samples
		Jun.	Jul.	Aug.	Sep.	Oct.	total (n=105)	Detection frequency per 105 fecal sample
		2016 7/8-10 (n=31)	2016 7/26-28 (n=18)	2015 8/18-20 (n=31)	2018 9/13-14 (n=17)	2016 10/11-12 (n=8)
Apiaceae	Peucedanum multivittatum	9	0	0	0	0	9	0.0857143
	Tilingia ajanensis	15	4	10	3	0	32	0.304762
Asteraceae	Asteraceae (Solidago virgaurea subsp. asiatica, Cirsium otayae, Hieracium japonicum)	0	0	0	0	2	2	0.0190476
	Ixeridium dentatum subsp. kimuranum	4	1	0	1	1	7	0.0666667
Betulaceae	Alnus sp. (A. alnobetula subsp. maximowiczii, A. hirsuta var. sibirica)	1	0	0	0	0	1	0.00952381
	Betula ermanii	4	0	2	4	2	12	0.114286
Cornaceae	Cornus canadensis	0	0	4	0	2	6	0.0571429
Cupressaceae	Juniperus communis var. hondoensis	1	1	0	0	0	2	0.0190476
Diapensiaceae	Schizocodon soldanelloides f. alpinus	1	0	1	0	0	2	0.0190476
Ericaceae	Andromeda polifolia	0	2	0	0	0	2	0.0190476
	Elliottia bracteata	1	0	1	0	0	2	0.0190476
	Empetrum nigrum var. japonicum	5	4	27	9	6	51	0.485714
	Epigaea asiatica	0	1	0	0	0	1	0.00952381
	Gaultheria adenothrix	0	0	0	3	1	4	0.0380952
	G. pyroloides	0	0	3	0	1	4	0.0380952
	Kalmia procumbens	1	16	10	6	6	39	0.371429
	Phyllodoce aleutica	4	0	4	2	4	14	0.133333
	P. nipponica	1	1	1	0	0	3	0.0285714
	Vaccinium sp. (V. uliginosum var. japonicum, V. shikokianum, V. smallii var. smallii)	17	8	11	9	5	50	0.47619
	V. ovalifolium var. ovalifolium	28	10	19	8	8	73	0.695238
	V. vitis-idaea	2	0	4	1	2	9	0.0857143
Gentianaceae	Gentiana nipponica	0	0	1	0	0	1	0.00952381
	G. thunbergii var. minor	0	0	1	0	0	1	0.00952381
Juncaceae	Juncus filiformis	0	1	7	0	0	8	0.0761905
Menyanthaceae	Nephrophyllidium crista-galli subsp. japonicum	2	6	0	1	0	9	0.0857143
Nartheciaceae	Aletris foliata	1	0	0	0	0	1	0.00952381
	Narthecium asiaticum	0	0	1	0	0	1	0.00952381
Orchidaceae	Dactylorhiza aristata	0	1	3	0	0	4	0.0380952
Orobanchaceae	Pedicularis yezoensis	2	1	0	0	0	3	0.0285714
Pinaceae	Pinus pumila	1	0	0	0	0	1	0.00952381
Poaceae	Bromus sp. (B. inermis, B. pacificus)	0	0	8	0	1	9	0.0857143
	Calamagrostis longiseta	0	0	1	0	0	1	0.00952381
	Sasa kurilensis	1	1	13	0	0	15	0.142857
Polygonaceae	Persicaria weyrichii var. weyrichii	1	0	0	0	0	1	0.00952381
Ranunculaceae	Coptis trifoliolata	0	0	2	0	0	2	0.0190476
Rosaceae	Potentilla matsumurae	2	1	1	1	0	5	0.047619
	Rubus vernus	0	0	0	0	1	1	0.00952381
	Sieversia pentapetala	16	1	9	2	2	30	0.285714
	Sorbus commixta	0	0	13	1	1	15	0.142857
Tofieldiaceae	Triantha japonica	0	5	1	0	0	6	0.0571429
No hit	No hit (homology 98% <)	4	2	8	1	3	18	0.171429
