# Supplementary material for: Identification of Lagopus muta japonica food plant resources in the Northern Japan Alps using DNA metabarcoding
Source: PLoS One. 2022 Mar 10;17(3):e0252632. doi: 10.1371/journal.pone.0252632 (PMC8912148; doi:10.1371/journal.pone.0252632)
Supplement: S6 Table — 1) Local database. 2) NCBI database. 3) Combination of the NCBI and the local database. (XLSX) [file pone.0252632.s007.xlsx]

## Sheet: Sheet1
S6 Table. Homology search results using blastn on each fecal sample in the ITS2 region.
1) local database
Family name	Scientific name	No. of fecal samples
		Jun.	Jul.	Aug.	Sept.	Oct.	Total (n=105)	Detection frequency per 105 fecal sample
		2016 7/8-10 (n=31)	2016 7/26-28 (n=18)	2015 8/18-20 (n=31)	2018 9/13-14 (n=17)	2016 10/11-12 (n=8)
Apiaceae	Peucedanum multivittatum	6	0	0	0	0	6	0.0571429
	Tilingia ajanensis	9	2	11	3	0	25	0.238095
Asteraceae	Ixeridium dentatum subsp. kimuranum	3	1	1	1	1	7	0.0666667
	Solidago virgaurea subsp. asiatica	0	0	1	0	0	1	0.00952381
Betulaceae	Betula ermanii	2	0	1	3	1	7	0.0666667
Cupressaceae	Juniperus communis var. hondoensis	1	2	0	0	0	3	0.0285714
Cyperaceae	Carex blepharicarpa	3	5	1	0	0	9	0.0857143
	C. pyrenaica var. altior	0	1	0	0	0	1	0.00952381
Ericaceae	Andromeda polifolia	0	2	0	0	0	2	0.0190476
	Elliottia bracteata	1	0	1	0	0	2	0.0190476
	Empetrum nigrum var. japonicum	15	8	28	14	6	71	0.67619
	Gaultheria sp. (G. adenothrix, G. pyroloides)	0	0	1	2	0	3	0.0285714
	Kalmia procumbens	5	16	5	4	4	34	0.32381
	Phyllodoce sp. (P. nipponica, P. aleutica)	6	2	3	2	3	16	0.152381
	Vaccinium sp. (V. uliginosum var. japonicum, V. smallii var. smallii, V. shikokianum, V. ovalifolium var. ovalifolium)	25	12	17	10	8	72	0.685714
	V. vitis-idaea	2	2	2	2	1	9	0.0857143
Gentianaceae	Gentiana thunbergii var. minor	0	0	1	0	0	1	0.00952381
Juncaceae	Juncus filiformis	0	1	6	0	0	7	0.0666667
Menyanthaceae	Nephrophyllidium crista-galli subsp. japonicum	1	4	1	0	0	6	0.0571429
Orchidaceae	Platanthera tipuloides subsp. nipponica	0	0	1	0	0	1	0.00952381
Orobanchaceae	Pedicularis yezoensis	2	1	0	0	0	3	0.0285714
Pinaceae	Pinus pumila	1	0	0	0	0	1	0.00952381
Polygonaceae	Persicaria weyrichii var. weyrichii	1	0	0	0	0	1	0.00952381
Polytrichaceae	Polytrichum juniperinum	5	3	3	0	0	11	0.104762
Ranunculaceae	Anemone narcissiflora subsp. nipponica	1	0	0	0	0	1	0.00952381
Rosaceae	Potentilla matsumurae	2	1	1	2	0	6	0.0571429
	Sieversia pentapetala	10	1	2	1	1	15	0.142857
	Sorbus commixta	0	0	0	2	1	3	0.0285714
Tofieldiaceae	Triantha japonica	0	3	0	0	0	3	0.0285714
No hit	No hit (homology 98% <)	24	6	11	6	7	54	0.514286
2) NCBI database
Family name	Scientific name	No. of fecal samples
		Jun.	Jul.	Aug.	Sept.	Oct.	Total (n=105)	Detection frequency per 105 fecal sample
		2016 7/8-10 (n=31)	2016 7/26-28 (n=18)	2015 8/18-20 (n=31)	2018 9/13-14 (n=17)	2016 10/11-12 (n=8)
Apiaceae	Angelica acutiloba var. iwatensis	6	0	0	0	0	6	0.0571429
Asteraceae	Ixeridium dentatum subsp. kimuranum	3	1	1	1	1	7	0.0666667
	Solidago decurrens	0	0	1	0	0	1	0.00952381
	Taraxacum officinale	1	0	0	0	0	1	0.00952381
Betulaceae	Alnus hirsuta var. sibirica	1	0	0	0	0	1	0.00952381
	Betula ermanii	2	0	1	3	1	7	0.0666667
Cephaloziaceae	Alobiellopsis parvifolia	1	0	0	0	0	1	0.00952381
Cyperaceae	Carex blepharicarpa	3	5	1	0	0	9	0.0857143
	C. oxyandra	0	0	1	0	0	1	0.00952381
	C. pyrenaica	0	1	0	0	0	1	0.00952381
Ericaceae	Andromeda polifolia	0	2	0	0	0	2	0.0190476
	Empetrum nigrum var. japonicum	15	8	28	14	6	71	0.67619
	Gaultheria adenothrix	0	0	0	2	0	2	0.0190476
	Gaultheria pyroloides	0	0	1	0	0	1	0.00952381
	Kalmia procumbens	5	16	5	4	4	34	0.32381
	Vaccinium hirtum	1	0	2	0	0	3	0.0285714
	V. ovalifolium	15	2	3	1	5	26	0.247619
	V. uliginosum var. japonicum	14	5	6	6	5	36	0.342857
	V. vitis-idaea	24	12	16	10	8	70	0.666667
Fabaceae	Astragalus sinicus	1	0	0	0	0	1	0.00952381
Juncaceae	Juncus filiformis	0	1	6	0	0	7	0.0666667
Menyanthaceae	Nephrophyllidium crista-galli subsp. japonicum	1	4	1	0	0	6	0.0571429
Orobanchaceae	Pedicularis yezoensis	2	1	0	0	0	3	0.0285714
Pinaceae	Pinus pumila	1	0	0	0	0	1	0.00952381
Polytrichaceae	Polytrichum juniperinum	5	3	4	0	0	12	0.114286
Ranunculaceae	Aconitum hakusanense	0	0	1	0	0	1	0.00952381
	Anemone narcissiflora	1	0	0	0	0	1	0.00952381
Rosaceae	Potentilla matsumurae	2	1	1	2	0	6	0.0571429
	Sieversia pentapetala	10	1	2	1	1	15	0.142857
	Sorbus commixta	0	0	0	2	1	3	0.0285714
Tofieldiaceae	Triantha japonica	0	3	0	0	0	3	0.0285714
No hit	No hit (homology 98% <)	21	7	18	7	6	59	0.561905
3) Combination of the NCBI and the local database
Family name	Scientific name	No. of fecal samples
		Jun.	Jul.	Aug.	Sept.	Oct.	Total (n=105)	Detection frequency per 105 fecal sample
		2016 7/8-10 (n=31)	2016 7/26-28 (n=18)	2015 8/18-20 (n=31)	2018 9/13-14 (n=17)	2016 10/11-12 (n=8)
Apiaceae	Peucedanum multivittatum	6	0	0	0	0	6	0.0571429
	Tilingia ajanensis	9	2	11	3	0	25	0.238095
Asteraceae	Ixeridium dentatum subsp. kimuranum	3	1	1	1	1	7	0.0666667
	Solidago virgaurea subsp. asiatica	0	0	1	0	0	1	0.00952381
	Taraxacum officinale	1	0	0	0	0	1	0.00952381
Betulaceae	Alnus hirsuta var. sibirica	1	0	0	0	0	1	0.00952381
	Betula ermanii	2	0	1	3	1	7	0.0666667
Cephaloziaceae	Alobiellopsis parvifolia	1	0	0	0	0	1	0.00952381
Cyperaceae	Carex blepharicarpa	3	5	1	0	0	9	0.0857143
	C. oxyandra	0	0	1	0	0	1	0.00952381
	C. pyrenaica	0	1	0	0	0	1	0.00952381
Ericaceae	Andromeda polifolia	0	2	0	0	0	2	0.0190476
	Empetrum nigrum var. japonicum	15	8	28	14	6	71	0.67619
	Gaultheria sp. (G. adenothrix, G. pyroloides)	0	0	1	0	0	1	0.00952381
	Gaultheria adenothrix	0	0	0	2	0	2	0.0190476
	Kalmia procumbens	5	16	5	4	4	34	0.32381
	Phyllodoce sp. (P. nipponica, P. aleutica)	5	0	3	2	3	13	0.12381
	Vaccinium sp. (V. uliginosum var. japonicum, V. smallii var. smallii, V. shikokianum, V. ovalifolium var. ovalifolium)	25	12	17	10	8	72	0.685714
	V. hirtum	0	0	1	0	0	1	0.00952381
	V. uliginosum var. japonicum	14	5	6	6	5	36	0.342857
	V. vitis-idaea	2	2	1	2	0	7	0.0666667
Fabaceae	Astragalus sinicus	1	0	0	0	0	1	0.00952381
Juncaceae	Juncus filiformis	0	1	6	0	0	7	0.0666667
Menyanthaceae	Nephrophyllidium crista-galli subsp. japonicum	1	4	1	0	0	6	0.0571429
Orobanchaceae	Pedicularis yezoensis	2	1	0	0	0	3	0.0285714
Pinaceae	Pinus pumila	1	0	0	0	0	1	0.00952381
Polytrichaceae	Polytrichum juniperinum	5	3	4	0	0	12	0.114286
Ranunculaceae	Aconitum hakusanense	0	0	1	0	0	1	0.00952381
	Anemone narcissiflora subsp. nipponica	1	0	0	0	0	1	0.00952381
Rosaceae	Potentilla matsumurae	2	1	1	2	0	6	0.0571429
	Sieversia pentapetala	10	1	2	1	1	15	0.142857
	Sorbus commixta	0	0	0	2	1	3	0.0285714
Tofieldiaceae	Triantha japonica	0	3	0	0	0	3	0.0285714
No hit	No hit (homology 98% <)	18	7	14	2	4	45	0.428571
