# Supplementary material for: Identification of Lagopus muta japonica food plant resources in the Northern Japan Alps using DNA metabarcoding
Source: PLoS One. 2022 Mar 10;17(3):e0252632. doi: 10.1371/journal.pone.0252632 (PMC8912148; doi:10.1371/journal.pone.0252632)
Supplement: S7 Table — 1) Local database. 2) NCBI database. 3) Combination of the NCBI and the local database. (XLSX) [file pone.0252632.s008.xlsx]

## Sheet: Sheet1
S7 Table. Homology search results using blastn on each fecal sample when combining the rbcL and ITS2 regions.
1) local database
Family name	Scientific name	No. of fecal samples
		Jun.	Jul.	Aug.	Sep.	Oct.	total (n=105)	Detection frequency per 105 fecal sample
		2016 7/8-10 (n=31)	2016 7/26-28 (n=18)	2015 8/18-20 (n=31)	2018 9/13-14 (n=17)	2016 10/11-12 (n=8)
Apiaceae	Peucedanum multivittatum	10	0	0	0	0	10	0.0952381
	Tilingia ajanensis	16	4	12	4	0	36	0.342857
Asteraceae	Asteraceae (Solidago virgaurea subsp. asiatica, Cirsium otayae, Hieracium japonicum)	0	0	0	0	2	2	0.0190476
	Ixeridium dentatum subsp. kimuranum	4	1	1	1	1	8	0.0761905
	Solidago virgaurea subsp. Asiatica	0	0	1	0	0	1	0.00952381
Betulaceae	Betula ermanii	4	0	2	4	2	12	0.114286
Cornaceae	Cornus canadensis	0	0	4	0	2	6	0.0571429
Cupressaceae	Juniperus communis var. hondoensis	1	2	0	0	0	3	0.0285714
Cyperaceae	Carex blepharicarpa	3	5	1	0	0	9	0.0857143
	Carex pyrenaica var. altior	0	1	0	0	0	1	0.00952381
Diapensiaceae	Schizocodon soldanelloides f. alpinus	1	0	1	0	0	2	0.0190476
Ericaceae	Andromeda polifolia	0	3	0	0	0	3	0.0285714
	Elliottia bracteata	1	0	1	0	0	2	0.0190476
	Empetrum nigrum var. japonicum	15	8	28	14	7	72	0.685714
	Gaultheria sp. (G. adenothrix, G. pyroloides)	0	0	0	0	0	0	0
	Gaultheria adenothrix	0	0	0	3	1	4	0.0380952
	Gaultheria pyroloides	0	0	3	0	1	4	0.0380952
	Kalmia procumbens	5	16	11	7	6	45	0.428571
	Vaccinium sp.	17	9	14	11	5	56	0.533333
	Vaccinium ovalifolium var. ovalifolium	27	9	19	8	8	71	0.67619
	Vaccinium vitis-idaea	2	2	5	3	2	14	0.133333
	Phyllodoce sp. (P. nipponica，P. aleutica)	1	0	1	0	0	2	0.0190476
	Phyllodoce nipponica	1	2	1	0	0	4	0.0380952
	Phyllodoce aleutica	4	0	4	2	4	14	0.133333
Gentianaceae	Gentiana nipponica	0	0	1	0	0	1	0.00952381
	Gentiana thunbergii var. minor	0	0	1	0	0	1	0.00952381
Juncaceae	Juncus filiformis	0	1	7	0	0	8	0.0761905
Menyanthaceae	Nephrophyllidium crista-galli subsp. japonicum	3	7	1	1	0	12	0.114286
Nartheciaceae	Aletris foliata	1	0	0	0	0	1	0.00952381
	Narthecium asiaticum	0	0	1	0	0	1	0.00952381
Orchidaceae	Dactylorhiza aristata	0	1	3	0	0	4	0.0380952
	Platanthera tipuloides subsp. nipponica	0	0	1	0	0	1	0.00952381
Orobanchaceae	Pedicularis yezoensis	2	1	0	0	0	3	0.0285714
Pinaceae	Pinus pumila	1	0	0	0	0	1	0.00952381
Poaceae	Calamagrostis longiseta	0	0	6	0	1	7	0.0666667
	Sasa kurilensis	1	1	13	0	0	15	0.142857
Polygonaceae	Persicaria weyrichii var. weyrichii	1	0	0	0	0	1	0.00952381
Polytrichaceae	Polytrichum juniperinum	5	3	3	0	0	11	0.104762
Ranunculaceae	Coptis trifoliolata	0	0	2	0	0	2	0.0190476
	Anemone narcissiflora subsp. nipponica	1	0	0	0	0	1	0.00952381
Rosaceae	Potentilla matsumurae	2	1	1	2	0	6	0.0571429
	Sieversia pentapetala	17	1	9	2	2	31	0.295238
	Sorbus commixta	0	0	13	2	1	16	0.152381
Tofieldiaceae	Triantha japonica	0	5	1	0	0	6	0.0571429
No hit (homology 98% <)	No hit (homology 98% <)	25	8	14	7	7	61	0.580952
2) NCBI database
Family name	Scientific name	No. of fecal samples
		Jun.	Jul.	Aug.	Sep.	Oct.	total (n=105)	Detection frequency per 105 fecal sample
		2016 7/8-10 (n=31)	2016 7/26-28 (n=18)	2015 8/18-20 (n=31)	2018 9/13-14 (n=17)	2016 10/11-12 (n=8)
Apiaceae	Angelica polymorpha	9	0	0	0	0	9	0.0857143
	Tilingia ajanensis	15	4	10	3	0	32	0.304762
	Angelica acutiloba var. iwatensis	6	0	0	0	0	6	0.0571429
Asteraceae	Asteracea (Solidago decurrens, Sonchus asper, Sonchus oleraceus, Taraxacum officinale, Lactuca indica, Lapsanastrum humile, Crepidiastrum denticulatum, Aster ageratoides, Erigeron annuus, Aster hispidus)	4	1	0	1	2	8	0.0761905
	Ixeridium dentatum subsp. kimuranum	3	1	1	1	1	7	0.0666667
	Solidago decurrens	0	0	1	0	0	1	0.00952381
	Taraxacum officinale	1	0	0	0	0	1	0.00952381
Betulaceae	Betula ermanii	3	0	2	4	1	10	0.0952381
	Alnus hirsuta var. sibirica	1	0	0	0	0	1	0.00952381
Cephaloziaceae	Alobiellopsis parvifolia	1	0	0	0	0	1	0.00952381
Cornaceae	Cornus canadensis	0	0	4	0	2	6	0.0571429
Cyperaceae	Carex blepharicarpa	3	5	1	0	0	9	0.0857143
	Carex oxyandra	0	0	1	0	0	1	0.00952381
	Carex pyrenaica	0	1	0	0	0	1	0.00952381
Diapensiaceae	Diapensia obovata	1	0	1	0	0	2	0.0190476
Ericaceae	Andromeda polifolia	0	3	0	0	0	3	0.0285714
	Elliottia bracteata	1	0	1	0	0	2	0.0190476
	Empetrum nigrum var. japonicum	15	8	28	14	7	72	0.685714
	Epigaea asiatica	0	1	0	0	0	1	0.00952381
	Gaultheria pyroloides	0	0	3	3	2	8	0.0761905
	Kalmia procumbens	5	16	11	7	6	45	0.428571
	Phyllodoce sp. (P. aleutica, P. nipponica)	1	1	1	0	0	3	0.0285714
	Phyllodoce aleutica	4	0	4	2	4	14	0.133333
	Vaccinium sp. (V. uliginosum, V. hirtum)	0	0	1	0	0	1	0.00952381
	Vaccinium uliginosum var. japonicum	0	0	1	0	0	1	0.00952381
	Vaccinium ovalifolium	28	11	20	8	8	75	0.714286
	Vaccinium vitis-idaea	24	12	18	11	8	73	0.695238
	Gaultheria adenothrix	0	0	0	2	0	2	0.0190476
Fabaceae	Astragalus sinicus	1	0	0	0	0	1	0.00952381
Gentianaceae	Gentiana algida	0	0	1	0	0	1	0.00952381
Juncaceae	Juncus filiformis	0	1	7	0	0	8	0.0761905
Menyanthaceae	Nephrophyllidium crista-galli subsp. japonicum	2	6	0	1	0	9	0.0857143
	Nephrophyllidium crista-galli	1	4	1	0	0	6	0.0571429
Nartheciaceae	Narthecium asiaticum	0	0	1	0	0	1	0.00952381
Orchidaceae	Spiranthes sinensis	1	0	0	0	0	1	0.00952381
Orobanchaceae	Pedicularis yezoensis	2	1	0	0	0	3	0.0285714
Pinaceae	Pinus pumila	1	0	0	0	0	1	0.00952381
	Poaceae	0	0	1	0	0	1	0.00952381
	Bromus sp. (B. inermis, B. pacificus)	0	0	8	0	1	9	0.0857143
	Sasa kurilensis	1	1	13	0	0	15	0.142857
Polygonaceae	Rumex lapponicus	1	0	0	0	0	1	0.00952381
Polytrichaceae	Polytrichum juniperinum	5	3	4	0	0	12	0.114286
	Coptis trifoliolata	0	0	2	0	0	2	0.0190476
	Aconitum hakusanense	0	0	1	0	0	1	0.00952381
	Anemone narcissiflora	1	0	0	0	0	1	0.00952381
Rosaceae	Rubus vernus	0	0	0	0	1	1	0.00952381
	Sorbus commixta	0	0	13	2	1	16	0.152381
	Potentilla matsumurae	2	1	1	2	0	6	0.0571429
	Sieversia pentapetala	10	1	2	1	1	15	0.142857
Tofieldiaceae	Triantha japonica	2	5	1	0	0	8	0.0761905
No hit (homology 98% <)	No hit (homology 98% <)	25	8	20	8	7	68	0.647619
3) Combination of the NCBI and the local database
Family name	Scientific name	No. of fecal samples
		Jun.	Jul.	Aug.	Sep.	Oct.	total (n=105)	Detection frequency per 105 fecal sample
		2016 7/8-10 (n=31)	2016 7/26-28 (n=18)	2015 8/18-20 (n=31)	2018 9/13-14 (n=17)	2016 10/11-12 (n=8)
Apiaceae	Peucedanum multivittatum	10	0	0	0	0	10	0.0952381
	Tilingia ajanensis	16	4	12	4	0	36	0.342857
Asteraceae	Asteraceae (Solidago virgaurea subsp. Asiatica, Cirsium otayae, Hieracium japonicum)	0	0	0	0	2	2	0.0190476
	Ixeridium dentatum subsp. kimuranum	4	1	1	1	1	8	0.0761905
	Solidago virgaurea subsp. asiatica	0	0	1	0	0	1	0.00952381
	Taraxacum officinale	1	0	0	0	0	1	0.00952381
Betulaceae	Alnus hirsuta var. sibirica	1	0	0	0	0	1	0.00952381
	Betula ermanii	4	0	2	4	2	12	0.114286
Cephaloziaceae	Alobiellopsis parvifolia	1	0	0	0	0	1	0.00952381
Cornaceae	Cornus canadensis	0	0	4	0	2	6	0.0571429
Cupressaceae	Juniperus communis var. hondoensis	1	1	0	0	0	2	0.0190476
Cyperaceae	Carex blepharicarpa	3	5	1	0	0	9	0.0857143
	Carex oxyandra	0	0	1	0	0	1	0.00952381
	Carex pyrenaica	0	1	0	0	0	1	0.00952381
Diapensiaceae	Schizocodon soldanelloides f. alpinus	1	0	1	0	0	2	0.0190476
Ericaceae	Andromeda polifolia	0	3	0	0	0	3	0.0285714
	Elliottia bracteata	1	0	1	0	0	2	0.0190476
	Empetrum nigrum var. japonicum	15	8	28	14	7	72	0.685714
	Epigaea asiatica	0	1	0	0	0	1	0.00952381
	Gaultheria adenothrix	0	0	0	3	1	4	0.0380952
	Gaultheria pyroloides	0	0	3	0	1	4	0.0380952
	Kalmia procumbens	5	16	11	7	6	45	0.428571
	Phyllodoce sp. (P. nipponica, P. aleutica)	1	0	1	0	0	2	0.0190476
	Phyllodoce aleutica	4	0	4	2	4	14	0.133333
	Phyllodoce nipponica	1	1	1	0	0	3	0.0285714
	Vaccinium sp.	3	5	11	5	0	24	0.228571
	Vaccinium hirtum	0	0	1	0	0	1	0.00952381
	Vaccinium ovalifolium var. ovalifolium	28	10	19	8	8	73	0.695238
	Vaccinium uliginosum var. japonicum	14	5	6	6	5	36	0.342857
	Vaccinium vitis-idaea	2	2	5	3	2	14	0.133333
Fabaceae	Astragalus sinicus	1	0	0	0	0	1	0.00952381
Gentianaceae	Gentiana nipponica	0	0	1	0	0	1	0.00952381
	Gentiana thunbergii var. minor	0	0	1	0	0	1	0.00952381
Juncaceae	Juncus filiformis	0	1	7	0	0	8	0.0761905
Menyanthaceae	Nephrophyllidium crista-galli subsp. japonicum	3	7	1	1	0	12	0.114286
Nartheciaceae	Aletris foliata	1	0	0	0	0	1	0.00952381
	Narthecium asiaticum	0	0	1	0	0	1	0.00952381
Orchidaceae	Dactylorhiza aristata	0	1	3	0	0	4	0.0380952
Orobanchaceae	Pedicularis yezoensis	2	1	0	0	0	3	0.0285714
Pinaceae	Pinus pumila	1	0	0	0	0	1	0.00952381
Poaceae	Bromus sp. (B. inermis, B. pacificus)	0	0	8	0	1	9	0.0857143
	Calamagrostis longiseta	0	0	1	0	0	1	0.00952381
	Sasa kurilensis	1	1	13	0	0	15	0.142857
Polygonaceae	Persicaria weyrichii var. weyrichii	1	0	0	0	0	1	0.00952381
Polytrichaceae	Polytrichum juniperinum	5	3	4	0	0	12	0.114286
Ranunculaceae	Aconitum hakusanense	0	0	1	0	0	1	0.00952381
	Anemone narcissiflora subsp. Nipponica	1	0	0	0	0	1	0.00952381
	Coptis trifoliolata	0	0	2	0	0	2	0.0190476
Rosaceae	Potentilla matsumurae	2	1	1	2	0	6	0.0571429
	Rubus vernus	0	0	0	0	1	1	0.00952381
	Sieversia pentapetala	17	1	9	2	2	31	0.295238
	Sorbus commixta	0	0	13	2	1	16	0.152381
Tofieldiaceae	Triantha japonica	0	5	1	0	0	6	0.0571429
No hit (homology 98% <)	No hit (homology 98% <)	20	8	14	3	5	50	0.47619
