# Supplementary material for: Identification of Lagopus muta japonica food plant resources in the Northern Japan Alps using DNA metabarcoding
Source: PLoS One. 2022 Mar 10;17(3):e0252632. doi: 10.1371/journal.pone.0252632 (PMC8912148; doi:10.1371/journal.pone.0252632)
Supplement: S8 Table — (XLSX) [file pone.0252632.s009.xlsx]

## Sheet: Sheet1
S8 Table. Food plant families identified using DNA metabarcoding with rbcL and ITS2.
Family name	No. of fecal samples
	Jun.	Jul.	Aug.	Sept.	Oct.	total (n=105)	Detection frequency per 105 fecal sample
	2016 7/8-10 (n=31)	2016 7/26-28 (n=18)	2015 8/18-20 (n=31)	2018 9/13-14 (n=17)	2016 10/11-12 (n=8)
Apiaceae	17	4	12	4	0	37	0.352381
Asteraceae	4	1	2	1	2	10	0.0952381
Betulaceae	4	0	2	4	2	12	0.114286
Cephaloziaceae	1	0	0	0	0	1	0.00952381
Cornaceae	0	0	4	0	2	6	0.0571429
Cupressaceae	1	1	0	0	0	2	0.0190476
Cyperaceae	3	6	2	0	0	11	0.104762
Diapensiaceae	1	0	1	0	0	2	0.0190476
Ericaceae	31	18	30	17	8	104	0.990476
Fabaceae	1	0	0	0	0	1	0.00952381
Gentianaceae	0	0	1	0	0	1	0.00952381
Juncaceae	0	1	7	0	0	8	0.0761905
Menyanthaceae	3	7	1	1	0	12	0.114286
Nartheciaceae	1	0	1	0	0	2	0.0190476
Orchidaceae	0	1	3	0	0	4	0.0380952
Orobanchaceae	2	1	0	0	0	3	0.0285714
Pinaceae	1	0	0	0	0	1	0.00952381
Poaceae	1	1	19	0	1	22	0.209524
Polygonaceae	1	0	0	0	0	1	0.00952381
Polytrichaceae	5	3	4	0	0	12	0.114286
Ranunculaceae	1	0	3	0	0	4	0.0380952
Rosaceae	17	1	18	6	3	45	0.428571
Tofieldiaceae	0	5	1	0	0	6	0.0571429
